# Supplementary material for: 2-[(R)-Hydr­oxy(6-methoxy­quinolinium-4-yl)meth­yl]-8-vinyl-1-azoniabicyclo­[2.2.2]octane tetra­chloridoferrate(III) chloride monohydrate
Source: Acta Crystallogr Sect E Struct Rep Online. 2010 Mar 6;66(Pt 4):m377. doi: 10.1107/S1600536810007889 (PMC2983884; doi:10.1107/S1600536810007889)
Supplement: Supplementary file 1 [file e-66-0m377-sup1.cif]

##############################################################################
###                                                                        ###
###        Electronic paper (Acta Crystallographica Section E)             ###
###                                                                        ###
##############################################################################
#                                                                            #
# This CIF contains the data in a paper accepted for publication in Acta     #
# Crystallographica Section E. It conforms to the requirements of Notes      #
# for Authors for Section E, and has been peer reviewed under the auspices   #
# of the IUCr Commission on Journals.                                        #
#                                                                            #
# Full details of the Crystallographic Information File format               #
# are given in the paper "The Crystallographic Information File (CIF):       #
# a New Standard Archive File for Crystallography" by S. R. Hall, F. H.      #
# Allen and I. D. Brown [Acta Cryst. (1991), A47, 655-685].                  #
#                                                                            #
# The current version of the core CIF dictionary is obtainable from          #
# ftp://ftp.iucr.org/pub/cif_core.dic. The current version number is 2.4.    #
#                                                                            #
# Software is freely available for graphical display of the structure(s) in  #
# this CIF.  For information consult the CIF home page http://www.iucr.org/  #
# cif/home.html                                                              #
#                                                                            #
# This file may be used for bona fide research purposes within the           #
# scientific community so long as proper attribution is given to the journal # 
# article from which it was obtained.                                        #
#                                                                            #
##############################################################################
                                             
data_I
_audit_creation_method     SHELXL-97
_chemical_name_systematic
;
2-[(<i>R</i>)-Hydroxy(6-methoxyquinolinium-4-yl)methyl]-8-vinyl-1-
azoniabicyclo[2.2.2]octane tetrachloridoferrate(III) chloride monohydrate
;
_chemical_name_common     ?
_chemical_formula_moiety     'C20 H26 N2 O2 2+, Cl4 Fe -, Cl -, H2 O'
_chemical_formula_sum     'C20 H28 Cl5 Fe N2 O3'
_chemical_formula_iupac     '(C20 H26 N2 O2) [Fe Cl4] Cl, H2 O'
_chemical_formula_weight     577.54
_chemical_melting_point     ?
_symmetry_cell_setting     monoclinic
_symmetry_space_group_name_H-M     'P 21'
_symmetry_space_group_name_Hall     'P 2yb '
loop_
    _symmetry_equiv_pos_as_xyz
    'x, y, z'
    '-x, y+1/2, -z'
_cell_length_a     6.6838(10)
_cell_length_b     18.843(2)
_cell_length_c     10.8716(10)
_cell_angle_alpha     90.00
_cell_angle_beta     104.918(17)
_cell_angle_gamma     90.00
_cell_volume     1323.1(3)
_cell_formula_units_Z     2
_cell_measurement_reflns_used     3650
_cell_measurement_theta_min     2.90
_cell_measurement_theta_max     26.00
_cell_measurement_temperature     293(2)
_exptl_crystal_description     block
_exptl_crystal_colour     yellow
_exptl_crystal_size_max     0.30
_exptl_crystal_size_mid     0.26
_exptl_crystal_size_min     0.22
_exptl_crystal_density_diffrn     1.450
_exptl_crystal_density_meas     ?
_exptl_crystal_density_method     'not measured'
_exptl_crystal_F_000     594
_exptl_absorpt_coefficient_mu     1.098
_exptl_absorpt_correction_type     multi-scan
_exptl_absorpt_process_details     '(CrystalClear; Rigaku, 2005)'
_exptl_absorpt_correction_T_min     0.82
_exptl_absorpt_correction_T_max     0.88
_exptl_special_details
;
;
_diffrn_ambient_temperature     293(2)
_diffrn_radiation_type     MoK\a
_diffrn_radiation_wavelength     0.71073
_diffrn_radiation_source     'fine-focus sealed tube'
_diffrn_radiation_monochromator     graphite
_diffrn_measurement_device_type     'Rigaku SCXmini diffractometer'
_diffrn_measurement_method     '\w scans'
_diffrn_detector_area_resol_mean     13.6612
_diffrn_reflns_number     12145
_diffrn_reflns_av_R_equivalents     0.0376
_diffrn_reflns_av_sigmaI/netI     0.0488
_diffrn_reflns_theta_min     2.90
_diffrn_reflns_theta_max     26.00
_diffrn_reflns_theta_full     26.00
_diffrn_measured_fraction_theta_max     0.998
_diffrn_measured_fraction_theta_full     0.998
_diffrn_reflns_limit_h_min     -8
_diffrn_reflns_limit_h_max     8
_diffrn_reflns_limit_k_min     -23
_diffrn_reflns_limit_k_max     23
_diffrn_reflns_limit_l_min     -13
_diffrn_reflns_limit_l_max     13
_diffrn_standards_number     ?
_diffrn_standards_interval_count     ?
_diffrn_standards_interval_time     ?
_diffrn_standards_decay_%     ?
_refine_special_details
;
Refinement of <i>F</i>^2^ against ALL reflections. The weighted <i>R</i>-factor
wR and goodness of fit <i>S</i> are based on <i>F</i>^2^, conventional
<i>R</i>-factors <i>R</i> are based on <i>F</i>, with <i>F</i> set to zero for
negative <i>F</i>^2^. The threshold expression of <i>F</i>^2^ >
\s(<i>F</i>^2^) is used only for calculating <i>R</i>-factors(gt) etc. and is
not relevant to the choice of reflections for refinement. <i>R</i>-factors
based on <i>F</i>^2^ are statistically about twice as large as those based on
<i>F</i>, and <i>R</i>- factors based on ALL data will be even larger.
;
_reflns_number_total     5166
_reflns_number_gt     3650
_reflns_threshold_expression     I>2\s(I)
_refine_ls_structure_factor_coef     Fsqd
_refine_ls_matrix_type     full
_refine_ls_R_factor_all     0.0720
_refine_ls_R_factor_gt     0.0479
_refine_ls_wR_factor_gt     0.1068
_refine_ls_wR_factor_ref     0.1177
_refine_ls_goodness_of_fit_ref     1.005
_refine_ls_restrained_S_all     1.004
_refine_ls_number_reflns     5166
_refine_ls_number_parameters     281
_refine_ls_number_restraints     1
_refine_ls_hydrogen_treatment     constr
_refine_ls_weighting_scheme     calc
_refine_ls_weighting_details
                 'calc w=1/[\s^2^(Fo^2^)+(0.0558P)^2^] where P=(Fo^2^+2Fc^2^)/3'
_atom_sites_solution_hydrogens     geom
_atom_sites_solution_primary     direct
_atom_sites_solution_secondary     difmap
_refine_ls_shift/su_max     0.001
_refine_ls_shift/su_mean     0.000
_refine_diff_density_max     0.324
_refine_diff_density_min     -0.304
_refine_ls_extinction_method     none
_refine_ls_extinction_coef     ?
_refine_ls_abs_structure_details     'Flack (1983), 2490 Friedel pairs'
_refine_ls_abs_structure_Flack     0.01(2)
loop_
    _atom_type_symbol
    _atom_type_description
    _atom_type_scat_dispersion_real
    _atom_type_scat_dispersion_imag
    _atom_type_scat_source
    'C' 'C' 0.0033 0.0016
                         'International Tables Vol C Tables 4.2.6.8 and 6.1.1.4'
    'H' 'H' 0.0000 0.0000
                         'International Tables Vol C Tables 4.2.6.8 and 6.1.1.4'
    'N' 'N' 0.0061 0.0033
                         'International Tables Vol C Tables 4.2.6.8 and 6.1.1.4'
    'O' 'O' 0.0106 0.0060
                         'International Tables Vol C Tables 4.2.6.8 and 6.1.1.4'
    'Fe' 'Fe' 0.3463 0.8444
                         'International Tables Vol C Tables 4.2.6.8 and 6.1.1.4'
    'Cl' 'Cl' 0.1484 0.1585
                         'International Tables Vol C Tables 4.2.6.8 and 6.1.1.4'
_computing_data_collection     'CrystalClear (Rigaku, 2005)'
_computing_cell_refinement     'CrystalClear (Rigaku, 2005)'
_computing_data_reduction     'CrystalClear (Rigaku, 2005)'
_computing_structure_solution     'SHELXS97 (Sheldrick, 2008)'
_computing_structure_refinement     'SHELXL97 (Sheldrick, 2008)'
_computing_molecular_graphics     'SHELXTL (Sheldrick, 2008)'
_computing_publication_material     'SHELXL97 (Sheldrick, 2008)'
loop_
    _atom_site_type_symbol
    _atom_site_label
    _atom_site_fract_x
    _atom_site_fract_y
    _atom_site_fract_z
    _atom_site_U_iso_or_equiv
    _atom_site_adp_type
    _atom_site_calc_flag
    _atom_site_refinement_flags
    _atom_site_occupancy
    _atom_site_disorder_assembly
    _atom_site_disorder_group
    C C1 0.1691(8) 0.4587(3) 0.0478(5) 0.0721(13) Uani d . 1 . .
    H H1A 0.0700 0.4306 0.0706 0.087 Uiso calc R 1 . .
    C C2 0.2105(7) 0.5255(3) 0.0993(4) 0.0631(11) Uani d . 1 . .
    H H2A 0.1359 0.5426 0.1544 0.076 Uiso calc R 1 . .
    C C3 0.3610(6) 0.5673(2) 0.0701(4) 0.0520(10) Uani d . 1 . .
    C C4 0.4661(6) 0.5415(2) -0.0214(4) 0.0508(9) Uani d . 1 . .
    C C5 0.4159(7) 0.4721(3) -0.0707(4) 0.0623(11) Uani d . 1 . .
    C C6 0.5180(8) 0.4417(3) -0.1549(4) 0.0762(14) Uani d . 1 . .
    H H6A 0.4841 0.3962 -0.1865 0.091 Uiso calc R 1 . .
    C C7 0.6682(8) 0.4797(3) -0.1902(4) 0.0750(14) Uani d . 1 . .
    H H7A 0.7391 0.4595 -0.2447 0.090 Uiso calc R 1 . .
    C C8 0.7173(8) 0.5502(3) -0.1442(4) 0.0646(12) Uani d . 1 . .
    C C9 0.6189(7) 0.5800(2) -0.0622(3) 0.0567(10) Uani d . 1 . .
    H H9A 0.6521 0.6260 -0.0327 0.068 Uiso calc R 1 . .
    C C10 0.9150(9) 0.6537(3) -0.1527(5) 0.0857(16) Uani d . 1 . .
    H H10A 1.0218 0.6701 -0.1901 0.129 Uiso calc R 1 . .
    H H10B 0.9624 0.6567 -0.0616 0.129 Uiso calc R 1 . .
    H H10C 0.7938 0.6826 -0.1818 0.129 Uiso calc R 1 . .
    C C11 0.4201(6) 0.6379(2) 0.1375(3) 0.0508(9) Uani d . 1 . .
    H H11A 0.4540 0.6721 0.0781 0.061 Uiso calc R 1 . .
    C C12 0.6126(6) 0.62488(19) 0.2487(3) 0.0467(9) Uani d . 1 . .
    H H12A 0.7089 0.5959 0.2156 0.056 Uiso calc R 1 . .
    C C13 0.5696(7) 0.5844(2) 0.3628(4) 0.0565(10) Uani d . 1 . .
    H H13A 0.4229 0.5861 0.3583 0.068 Uiso calc R 1 . .
    H H13B 0.6098 0.5351 0.3601 0.068 Uiso calc R 1 . .
    C C14 0.6917(7) 0.6182(3) 0.4861(4) 0.0622(11) Uani d . 1 . .
    H H14A 0.6783 0.5893 0.5585 0.075 Uiso calc R 1 . .
    C C15 0.6009(9) 0.6922(3) 0.4946(5) 0.0815(14) Uani d . 1 . .
    H H15A 0.4575 0.6881 0.4976 0.098 Uiso calc R 1 . .
    H H15B 0.6774 0.7157 0.5718 0.098 Uiso calc R 1 . .
    C C16 0.6143(8) 0.7356(3) 0.3786(5) 0.0770(14) Uani d . 1 . .
    H H16A 0.4763 0.7477 0.3285 0.092 Uiso calc R 1 . .
    H H16B 0.6894 0.7793 0.4058 0.092 Uiso calc R 1 . .
    C C17 0.9372(7) 0.6747(3) 0.3784(4) 0.0672(12) Uani d . 1 . .
    H H17A 1.0108 0.7180 0.4108 0.081 Uiso calc R 1 . .
    H H17B 1.0137 0.6506 0.3261 0.081 Uiso calc R 1 . .
    C C18 0.9227(7) 0.6269(3) 0.4897(4) 0.0667(12) Uani d . 1 . .
    H H18A 0.9909 0.6513 0.5689 0.080 Uiso calc R 1 . .
    C C19 1.0326(9) 0.5569(3) 0.4871(6) 0.0859(16) Uani d . 1 . .
    H H19A 0.9833 0.5274 0.4172 0.103 Uiso calc R 1 . .
    C C20 1.1894(11) 0.5353(4) 0.5747(7) 0.126(3) Uani d . 1 . .
    H H20A 1.2428 0.5634 0.6459 0.151 Uiso calc R 1 . .
    H H20B 1.2493 0.4915 0.5667 0.151 Uiso calc R 1 . .
    N N1 0.2684(6) 0.4343(2) -0.0331(4) 0.0677(10) Uani d . 1 . .
    H H1B 0.2353 0.3875 -0.0673 0.081 Uiso d R 1 . .
    N N2 0.7244(6) 0.69263(18) 0.2997(3) 0.0574(9) Uani d . 1 . .
    H H2C 0.7373 0.7211 0.2289 0.069 Uiso d R 1 . .
    O O1 0.8655(5) 0.5813(2) -0.1892(3) 0.0807(10) Uani d . 1 . .
    O O2 0.2546(5) 0.66425(17) 0.1827(3) 0.0638(8) Uani d . 1 . .
    H H2B 0.2211 0.7051 0.1509 0.096 Uiso d R 1 . .
    Cl Cl5 0.2012(3) 0.27667(8) -0.07702(16) 0.1153(6) Uani d . 1 . .
    Cl Cl3 0.8401(4) 0.35869(11) 0.53267(16) 0.1329(7) Uani d . 1 . .
    Cl Cl4 0.6722(3) 0.24251(8) 0.26529(17) 0.1000(5) Uani d . 1 . .
    Cl Cl2 0.3307(3) 0.37297(11) 0.3350(2) 0.1408(9) Uani d . 1 . .
    Fe Fe1 0.64976(11) 0.35002(3) 0.33590(7) 0.0748(2) Uani d . 1 . .
    Cl Cl1 0.7554(2) 0.42527(7) 0.21006(13) 0.0801(4) Uani d . 1 . .
    O O3 0.2399(9) 0.7902(3) 0.0442(6) 0.156(2) Uani d . 1 . .
    H H3B 0.1900 0.8190 0.0887 0.234 Uiso d R 1 . .
    H H3A 0.1429 0.7743 -0.0162 0.234 Uiso d R 1 . .
loop_
    _atom_site_aniso_label
    _atom_site_aniso_U_11
    _atom_site_aniso_U_22
    _atom_site_aniso_U_33
    _atom_site_aniso_U_12
    _atom_site_aniso_U_13
    _atom_site_aniso_U_23
    C1 0.073(3) 0.061(3) 0.081(3) -0.006(2) 0.017(3) -0.003(3)
    C2 0.062(3) 0.068(3) 0.064(3) 0.005(2) 0.026(2) -0.002(2)
    C3 0.056(2) 0.056(2) 0.043(2) 0.0083(18) 0.0107(19) 0.0022(18)
    C4 0.056(2) 0.052(2) 0.040(2) 0.0091(18) 0.0052(19) 0.0009(18)
    C5 0.070(3) 0.065(3) 0.048(2) 0.010(2) 0.008(2) 0.000(2)
    C6 0.089(4) 0.073(3) 0.065(3) 0.011(3) 0.017(3) -0.015(3)
    C7 0.083(4) 0.094(4) 0.045(2) 0.018(3) 0.012(3) -0.015(2)
    C8 0.075(3) 0.082(3) 0.038(2) 0.010(2) 0.015(2) -0.004(2)
    C9 0.068(3) 0.064(3) 0.038(2) 0.005(2) 0.013(2) -0.0013(19)
    C10 0.090(4) 0.110(5) 0.063(3) -0.019(3) 0.033(3) 0.002(3)
    C11 0.060(3) 0.051(2) 0.042(2) 0.0082(18) 0.0150(19) 0.0027(18)
    C12 0.059(2) 0.0405(19) 0.0438(19) 0.0040(16) 0.0192(18) -0.0006(16)
    C13 0.056(2) 0.065(3) 0.046(2) -0.003(2) 0.0091(19) 0.010(2)
    C14 0.063(3) 0.080(3) 0.044(2) 0.002(2) 0.014(2) 0.009(2)
    C15 0.095(4) 0.083(4) 0.073(3) 0.011(3) 0.034(3) -0.015(3)
    C16 0.094(4) 0.056(3) 0.080(3) 0.010(2) 0.020(3) -0.019(2)
    C17 0.065(3) 0.073(3) 0.064(3) -0.012(2) 0.017(2) -0.004(2)
    C18 0.063(3) 0.079(3) 0.049(2) 0.002(2) -0.003(2) -0.010(2)
    C19 0.068(3) 0.087(4) 0.094(4) 0.002(3) 0.006(3) 0.001(3)
    C20 0.107(5) 0.117(5) 0.140(6) 0.028(4) 0.006(5) 0.027(5)
    N1 0.076(3) 0.053(2) 0.071(2) -0.0045(19) 0.012(2) -0.006(2)
    N2 0.069(2) 0.0482(19) 0.057(2) -0.0006(16) 0.0193(18) 0.0030(16)
    O1 0.085(2) 0.109(3) 0.0543(18) -0.005(2) 0.0304(17) -0.0106(19)
    O2 0.0635(18) 0.0644(19) 0.0641(17) 0.0230(15) 0.0178(15) -0.0030(15)
    Cl5 0.1995(19) 0.0617(8) 0.1125(12) 0.0004(9) 0.0904(13) -0.0178(8)
    Cl3 0.201(2) 0.1015(12) 0.0886(10) 0.0237(14) 0.0246(11) 0.0161(10)
    Cl4 0.1138(11) 0.0722(8) 0.1292(13) 0.0163(8) 0.0588(10) 0.0050(8)
    Cl2 0.1171(13) 0.1379(16) 0.203(2) 0.0635(11) 0.1064(14) 0.0824(15)
    Fe1 0.0851(5) 0.0634(4) 0.0877(5) 0.0254(4) 0.0437(4) 0.0243(4)
    Cl1 0.0798(8) 0.0780(8) 0.0897(8) 0.0127(6) 0.0352(7) 0.0281(7)
    O3 0.163(5) 0.090(3) 0.211(6) 0.004(3) 0.040(4) 0.019(4)
_geom_special_details
;
All esds (except the esd in the dihedral angle between two l.s. planes) are
estimated using the full covariance matrix. The cell esds are taken into
account individually in the estimation of esds in distances, angles and
torsion angles; correlations between esds in cell parameters are only used
when they are defined by crystal symmetry. An approximate (isotropic)
treatment of cell esds is used for estimating esds involving l.s. planes.
;
loop_
    _geom_bond_atom_site_label_1
    _geom_bond_atom_site_label_2
    _geom_bond_site_symmetry_2
    _geom_bond_distance
    _geom_bond_publ_flag
    C1 N1 . 1.314(6) ?
    C1 C2 . 1.377(7) ?
    C1 H1A . 0.9300 ?
    C2 C3 . 1.378(6) ?
    C2 H2A . 0.9300 ?
    C3 C4 . 1.442(6) ?
    C3 C11 . 1.521(6) ?
    C4 C9 . 1.414(6) ?
    C4 C5 . 1.420(6) ?
    C5 N1 . 1.362(6) ?
    C5 C6 . 1.397(6) ?
    C6 C7 . 1.367(7) ?
    C6 H6A . 0.9300 ?
    C7 C8 . 1.428(7) ?
    C7 H7A . 0.9300 ?
    C8 O1 . 1.346(6) ?
    C8 C9 . 1.358(6) ?
    C9 H9A . 0.9300 ?
    C10 O1 . 1.435(7) ?
    C10 H10A . 0.9600 ?
    C10 H10B . 0.9600 ?
    C10 H10C . 0.9600 ?
    C11 O2 . 1.411(5) ?
    C11 C12 . 1.541(5) ?
    C11 H11A . 0.9800 ?
    C12 N2 . 1.511(5) ?
    C12 C13 . 1.545(5) ?
    C12 H12A . 0.9800 ?
    C13 C14 . 1.517(6) ?
    C13 H13A . 0.9700 ?
    C13 H13B . 0.9700 ?
    C14 C15 . 1.533(7) ?
    C14 C18 . 1.543(7) ?
    C14 H14A . 0.9800 ?
    C15 C16 . 1.525(7) ?
    C15 H15A . 0.9700 ?
    C15 H15B . 0.9700 ?
    C16 N2 . 1.503(6) ?
    C16 H16A . 0.9700 ?
    C16 H16B . 0.9700 ?
    C17 N2 . 1.497(6) ?
    C17 C18 . 1.531(7) ?
    C17 H17A . 0.9700 ?
    C17 H17B . 0.9700 ?
    C18 C19 . 1.513(7) ?
    C18 H18A . 0.9800 ?
    C19 C20 . 1.288(8) ?
    C19 H19A . 0.9300 ?
    C20 H20A . 0.9300 ?
    C20 H20B . 0.9300 ?
    N1 H1B . 0.9599 ?
    N2 H2C . 0.9601 ?
    O2 H2B . 0.8499 ?
    Cl3 Fe1 . 2.196(2) ?
    Cl4 Fe1 . 2.1852(16) ?
    Cl2 Fe1 . 2.1734(17) ?
    Fe1 Cl1 . 2.2085(13) ?
    O3 H3B . 0.8501 ?
    O3 H3A . 0.8499 ?
loop_
    _geom_angle_atom_site_label_1
    _geom_angle_atom_site_label_2
    _geom_angle_atom_site_label_3
    _geom_angle_site_symmetry_1
    _geom_angle_site_symmetry_3
    _geom_angle
    _geom_angle_publ_flag
    N1 C1 C2 . . 120.6(5) ?
    N1 C1 H1A . . 119.7 ?
    C2 C1 H1A . . 119.7 ?
    C1 C2 C3 . . 120.8(4) ?
    C1 C2 H2A . . 119.6 ?
    C3 C2 H2A . . 119.6 ?
    C2 C3 C4 . . 118.7(4) ?
    C2 C3 C11 . . 120.2(4) ?
    C4 C3 C11 . . 121.0(4) ?
    C9 C4 C5 . . 118.3(4) ?
    C9 C4 C3 . . 124.2(4) ?
    C5 C4 C3 . . 117.5(4) ?
    N1 C5 C6 . . 119.7(5) ?
    N1 C5 C4 . . 119.2(4) ?
    C6 C5 C4 . . 121.1(5) ?
    C7 C6 C5 . . 119.1(5) ?
    C7 C6 H6A . . 120.4 ?
    C5 C6 H6A . . 120.4 ?
    C6 C7 C8 . . 120.6(4) ?
    C6 C7 H7A . . 119.7 ?
    C8 C7 H7A . . 119.7 ?
    O1 C8 C9 . . 125.8(5) ?
    O1 C8 C7 . . 113.7(4) ?
    C9 C8 C7 . . 120.5(5) ?
    C8 C9 C4 . . 120.3(4) ?
    C8 C9 H9A . . 119.8 ?
    C4 C9 H9A . . 119.8 ?
    O1 C10 H10A . . 109.5 ?
    O1 C10 H10B . . 109.5 ?
    H10A C10 H10B . . 109.5 ?
    O1 C10 H10C . . 109.5 ?
    H10A C10 H10C . . 109.5 ?
    H10B C10 H10C . . 109.5 ?
    O2 C11 C3 . . 110.2(4) ?
    O2 C11 C12 . . 110.7(3) ?
    C3 C11 C12 . . 107.4(3) ?
    O2 C11 H11A . . 109.5 ?
    C3 C11 H11A . . 109.5 ?
    C12 C11 H11A . . 109.5 ?
    N2 C12 C11 . . 112.8(3) ?
    N2 C12 C13 . . 107.4(3) ?
    C11 C12 C13 . . 114.7(3) ?
    N2 C12 H12A . . 107.2 ?
    C11 C12 H12A . . 107.2 ?
    C13 C12 H12A . . 107.2 ?
    C14 C13 C12 . . 109.5(3) ?
    C14 C13 H13A . . 109.8 ?
    C12 C13 H13A . . 109.8 ?
    C14 C13 H13B . . 109.8 ?
    C12 C13 H13B . . 109.8 ?
    H13A C13 H13B . . 108.2 ?
    C13 C14 C15 . . 107.7(4) ?
    C13 C14 C18 . . 112.0(3) ?
    C15 C14 C18 . . 108.1(4) ?
    C13 C14 H14A . . 109.7 ?
    C15 C14 H14A . . 109.7 ?
    C18 C14 H14A . . 109.7 ?
    C16 C15 C14 . . 109.2(4) ?
    C16 C15 H15A . . 109.8 ?
    C14 C15 H15A . . 109.8 ?
    C16 C15 H15B . . 109.8 ?
    C14 C15 H15B . . 109.8 ?
    H15A C15 H15B . . 108.3 ?
    N2 C16 C15 . . 108.9(4) ?
    N2 C16 H16A . . 109.9 ?
    C15 C16 H16A . . 109.9 ?
    N2 C16 H16B . . 109.9 ?
    C15 C16 H16B . . 109.9 ?
    H16A C16 H16B . . 108.3 ?
    N2 C17 C18 . . 109.9(4) ?
    N2 C17 H17A . . 109.7 ?
    C18 C17 H17A . . 109.7 ?
    N2 C17 H17B . . 109.7 ?
    C18 C17 H17B . . 109.7 ?
    H17A C17 H17B . . 108.2 ?
    C19 C18 C17 . . 111.6(4) ?
    C19 C18 C14 . . 113.2(4) ?
    C17 C18 C14 . . 108.0(4) ?
    C19 C18 H18A . . 107.9 ?
    C17 C18 H18A . . 107.9 ?
    C14 C18 H18A . . 107.9 ?
    C20 C19 C18 . . 124.7(6) ?
    C20 C19 H19A . . 117.7 ?
    C18 C19 H19A . . 117.7 ?
    C19 C20 H20A . . 120.0 ?
    C19 C20 H20B . . 120.0 ?
    H20A C20 H20B . . 120.0 ?
    C1 N1 C5 . . 123.2(4) ?
    C1 N1 H1B . . 118.4 ?
    C5 N1 H1B . . 118.4 ?
    C17 N2 C16 . . 109.1(3) ?
    C17 N2 C12 . . 109.1(3) ?
    C16 N2 C12 . . 113.4(4) ?
    C17 N2 H2C . . 108.4 ?
    C16 N2 H2C . . 108.4 ?
    C12 N2 H2C . . 108.4 ?
    C8 O1 C10 . . 116.8(4) ?
    C11 O2 H2B . . 109.0 ?
    Cl2 Fe1 Cl4 . . 109.81(9) ?
    Cl2 Fe1 Cl3 . . 108.14(9) ?
    Cl4 Fe1 Cl3 . . 109.65(7) ?
    Cl2 Fe1 Cl1 . . 109.82(6) ?
    Cl4 Fe1 Cl1 . . 108.41(6) ?
    Cl3 Fe1 Cl1 . . 111.00(8) ?
    H3B O3 H3A . . 109.5 ?
loop_
    _geom_hbond_atom_site_label_D
    _geom_hbond_atom_site_label_H
    _geom_hbond_atom_site_label_A
    _geom_hbond_site_symmetry_A
    _geom_hbond_distance_DH
    _geom_hbond_distance_HA
    _geom_hbond_distance_DA
    _geom_hbond_angle_DHA
    N1 H1B Cl5 . 0.96 2.10 3.023(4) 160.6
    N2 H2C Cl5 2_655 0.96 2.08 3.039(4) 173.2
    O2 H2B O3 . 0.85 2.00 2.799(6) 155.8
    O3 H3B Cl5 2 0.85 2.71 3.070(6) 107.5
data_global
_journal_date_recd_electronic     2010-01-22
_journal_date_accepted     2010-03-02
_journal_name_full     'Acta Crystallographica, Section E'
_journal_year     2010
_journal_volume     66
_journal_issue      4
_journal_page_first     m377
_journal_page_last     m377
_journal_paper_category     QM
_journal_coeditor_code     NG2725
_publ_contact_author_name     'Li-Zhuang Chen'
_publ_contact_author_address
;
School of Material Science and Engineering,
Jiangsu University of Science and Technology, Zhenjiang 212003, People's
Republic of China
;
_publ_contact_author_email     'clz1977@sina.com'
_publ_contact_author_fax     '+86-511-84401183'
_publ_contact_author_phone     '+86-511-84401183'
_publ_section_title
;\
2-[(<i>R</i>)-Hydroxy(6-methoxyquinolinium-4-yl)methyl]-8-vinyl-1-\
azoniabicyclo[2.2.2]octane tetrachloridoferrate(III) chloride monohydrate
;
loop_
    _publ_author_name
    _publ_author_footnote
    _publ_author_address
    'Chen, Li-Zhuang' .
;
School of Material Science and Engineering,
Jiangsu University of Science and Technology, Zhenjiang 212003
People's Republic of China
;
    'Huang, Mei-Na' .
;
School of Material Science and Engineering,
Jiangsu University of Science and Technology, Zhenjiang 212003
People's Republic of China
;
