# Supplementary material for: 2-[(R)-Hydr­oxy(6-methoxy­quinolinium-4-yl)meth­yl]-8-vinyl-1-azoniabicyclo­[2.2.2]octane tetra­chloridoferrate(III) chloride monohydrate
Source: Acta Crystallogr Sect E Struct Rep Online. 2010 Mar 6;66(Pt 4):m377. doi: 10.1107/S1600536810007889 (PMC2983884; doi:10.1107/S1600536810007889)
Supplement: Supplementary file 2 [file e-66-0m377-Isup2.hkl]

# 
# h,k,l, Fc-squared, Fo-squared, sigma(Fo-squared) and status flag 
# 
data_I
_shelx_title ' shelxl in P2(1)' 
_shelx_refln_list_code          4 
_shelx_F_calc_maximum      117.66 
_exptl_crystal_F_000       594.00 
_reflns_d_resolution_high  0.8107 
 
loop_ 
 _symmetry_equiv_pos_as_xyz 
 'x, y, z' 
 '-x, y+1/2, -z' 
 
_cell_length_a     6.6838 
_cell_length_b    18.8434 
_cell_length_c    10.8716 
_cell_angle_alpha  90.000 
_cell_angle_beta  104.918 
_cell_angle_gamma  90.000 
 
_shelx_F_squared_multiplier     1.000 
 
loop_ 
 _refln_index_h 
 _refln_index_k 
 _refln_index_l 
 _refln_F_squared_calc 
 _refln_F_squared_meas 
 _refln_F_squared_sigma 
 _refln_observed_status 
   1 -23   0        9.01        5.01      8.98 o 
   0 -22   0        1.58       12.66     14.84 o 
   1 -22   0        7.32       16.49      9.05 o 
   2 -22   0        7.08       15.11      9.19 o 
   1 -21   0       66.47       95.69     13.01 o 
   2 -21   0       14.32        5.62      8.84 o 
   3 -21   0       11.96        7.77      8.47 o 
   0 -20   0       55.46       74.27     16.09 o 
   1 -20   0       54.74       42.68     10.20 o 
   2 -20   0        4.91        0.00      8.05 o 
   3 -20   0       10.83        2.92      5.78 o 
   4 -20   0        3.62        7.53      5.91 o 
   1 -19   0       83.52      101.65     13.41 o 
   2 -19   0       46.20       49.27      6.97 o 
   3 -19   0        6.64        7.28      6.72 o 
   4 -19   0        5.71       14.61      6.71 o 
   0 -18   0      181.85      172.54     22.56 o 
   1 -18   0       59.21       55.68      6.34 o 
   2 -18   0       12.54        5.35      8.18 o 
   3 -18   0       88.51      109.12     17.18 o 
   4 -18   0      100.22       95.34     14.43 o 
   5 -18   0        6.74        6.92      8.32 o 
   1 -17   0      227.43      229.73     12.48 o 
   2 -17   0      134.07      131.93     15.50 o 
   3 -17   0       43.84       47.87      9.32 o 
   4 -17   0       48.06       51.62     13.59 o 
   5 -17   0       30.67       30.05      8.90 o 
   0 -16   0      311.46      330.48     23.97 o 
   1 -16   0        5.95        6.49      3.33 o 
   2 -16   0      131.12      127.69     12.28 o 
   3 -16   0      121.36      121.64     11.11 o 
   4 -16   0       30.26       25.00      7.76 o 
   5 -16   0       62.52       42.32     10.68 o 
   1 -15   0      559.54      571.62     14.20 o 
   2 -15   0      148.87      157.83      7.31 o 
   3 -15   0       61.68       68.27      6.08 o 
   4 -15   0       32.62       20.25      8.41 o 
   5 -15   0       22.32       34.89      8.58 o 
   6 -15   0       12.36       23.88     13.92 o 
   0 -14   0      702.27      720.63     21.37 o 
   1 -14   0       21.53       20.59      4.76 o 
   2 -14   0      185.64      181.81     10.89 o 
   3 -14   0       29.35       19.11      9.17 o 
   4 -14   0        3.30       11.65      7.69 o 
   5 -14   0        2.51        1.61      8.28 o 
   6 -14   0        1.56        3.23     12.86 o 
   1 -13   0      170.59      173.12     11.15 o 
   2 -13   0       76.32       83.75      5.78 o 
   3 -13   0      196.16      202.02     14.51 o 
   4 -13   0       44.66       32.39      8.58 o 
   5 -13   0       21.70       31.92      9.00 o 
   6 -13   0       12.87       25.99     13.59 o 
   0 -12   0     1369.09     1421.21     45.31 o 
   1 -12   0       32.59       30.74      3.72 o 
   2 -12   0      733.70      741.25     28.78 o 
   3 -12   0       70.55       51.82     14.51 o 
   4 -12   0       31.56       42.31     11.59 o 
   5 -12   0       13.48       14.08      7.80 o 
   6 -12   0       14.69       13.32     12.60 o 
   1 -11   0     1882.38     2005.81     44.89 o 
   2 -11   0      970.76      971.25     26.05 o 
   3 -11   0        7.57       12.33      7.45 o 
   4 -11   0       95.07       81.73     12.10 o 
   5 -11   0       55.43       57.47      9.60 o 
   6 -11   0       18.52       17.81     13.59 o 
   7 -11   0        0.89       11.61      9.16 o 
   0 -10   0     4608.68     4869.24     93.72 o 
   1 -10   0      229.41      127.36     20.58 o 
   2 -10   0      116.79       93.20     19.42 o 
   3 -10   0      214.64      193.13     14.74 o 
   4 -10   0       74.58       70.84     11.48 o 
   5 -10   0       15.72       19.13      8.80 o 
   6 -10   0       42.05       17.08     13.92 o 
   7 -10   0       10.63       13.71      9.37 o 
   1  -9   0     1452.65     1428.95     45.41 o 
   2  -9   0      274.06      246.43     12.29 o 
   3  -9   0      137.64      122.54     14.61 o 
   4  -9   0        0.57        0.00      6.69 o 
   5  -9   0      118.92      122.39     12.53 o 
   6  -9   0       20.97       10.79      8.79 o 
   7  -9   0        7.17        4.39      9.16 o 
   0  -8   0      214.20      192.19     10.16 o 
   1  -8   0     1593.64     1684.43     51.45 o 
   2  -8   0       47.83       39.48      6.10 o 
   3  -8   0     1118.74     1106.55     29.72 o 
   4  -8   0     1334.65     1504.26     29.15 o 
   5  -8   0       18.29       27.21     10.88 o 
   6  -8   0      127.69      138.66     14.41 o 
   7  -8   0        1.14        2.12      8.16 o 
   1  -7   0      801.97      793.12     31.86 o 
   2  -7   0      149.14      144.23     13.26 o 
   3  -7   0      400.88      382.64     14.53 o 
   4  -7   0      274.13      284.46     13.69 o 
   5  -7   0      286.28      277.90     14.09 o 
   6  -7   0       54.27       73.79     27.34 o 
   7  -7   0       17.45       29.22     18.01 o 
   2  -6   0      189.37      190.12      9.49 o 
   3  -6   0      711.66      753.02     18.71 o 
   4  -6   0      156.84      135.27     10.62 o 
   5  -6   0       31.75       32.84      6.67 o 
   6  -6   0       73.14       75.06     14.91 o 
   7  -6   0        5.67        8.82      9.04 o 
   2  -5   0      649.60      642.86     32.65 o 
   3  -5   0       99.48      108.05     13.03 o 
   4  -5   0      337.56      294.75     12.60 o 
   5  -5   0      124.61      130.57      9.99 o 
   6  -5   0        5.92       10.04      8.70 o 
   7  -5   0        8.30       27.24     12.60 o 
   0  -4   0     3319.62     3426.26     37.07 o 
   1  -4   0       18.11       41.13      6.85 o 
   2  -4   0       34.09       33.54      4.35 o 
   3  -4   0      628.97      648.88     22.80 o 
   4  -4   0      755.56      747.41     21.71 o 
   5  -4   0       38.38       37.31      6.03 o 
   6  -4   0       96.71       70.40     11.82 o 
   7  -4   0        5.81       10.23     26.91 o 
   1  -3   0     4436.31     4074.67     27.18 o 
   2  -3   0      763.98      829.36     22.40 o 
   3  -3   0     1133.34     1137.94     21.90 o 
   4  -3   0      233.61      238.72     10.86 o 
   5  -3   0      144.33      165.78      9.51 o 
   6  -3   0       65.04       88.05     13.50 o 
   7  -3   0        1.96       22.78      8.85 o 
   1  -2   0      306.32      306.07      6.19 o 
   2  -2   0     4217.26     4027.59     35.55 o 
   3  -2   0      634.17      634.74     25.39 o 
   4  -2   0      100.28      101.55      5.69 o 
   5  -2   0       22.44       17.72      8.36 o 
   6  -2   0       93.56       94.39     12.64 o 
   7  -2   0       12.66       12.14      8.57 o 
   1  -1   0     2025.46     1910.37     13.24 o 
   2  -1   0      579.36      535.19     13.58 o 
   3  -1   0      252.17      270.45      9.43 o 
   4  -1   0      193.87      209.57      8.12 o 
   5  -1   0       42.40       54.21      8.37 o 
   6  -1   0        8.62        0.00      7.64 o 
   7  -1   0       11.23        1.66      7.75 o 
   1   0   0     5115.92     4726.96     33.84 o 
   2   0   0    10607.46    10081.79     59.89 o 
   3   0   0     2095.79     2275.47     36.63 o 
   4   0   0      112.95      105.53      5.08 o 
   5   0   0        0.05       13.92      7.72 o 
   6   0   0        0.54        2.39      7.30 o 
   7   0   0       10.79       28.82      9.86 o 
   2   1   0      575.95      552.25     14.16 o 
   3   1   0      260.70      278.33      8.35 o 
   4   1   0      219.10      219.08      7.53 o 
   5   1   0       43.05       53.39      9.63 o 
   6   1   0        6.68        9.55      7.41 o 
   7   1   0       10.82       29.71     11.87 o 
   1   2   0      340.30      340.28      6.65 o 
   2   2   0     4214.07     4050.86     26.05 o 
   3   2   0      546.60      547.91     15.30 o 
   4   2   0       79.70       81.96      6.46 o 
   5   2   0       22.11       16.28     16.49 o 
   6   2   0       97.99       88.06     12.01 o 
   7   2   0       12.89       19.57      8.41 o 
   1   3   0     4277.39     4051.53     30.08 o 
   2   3   0      656.54      724.46     15.95 o 
   3   3   0     1128.73     1157.38     21.13 o 
   4   3   0      213.87      213.41     11.81 o 
   5   3   0      125.17      173.84     12.61 o 
   6   3   0       68.35       96.75     13.45 o 
   7   3   0        1.88        0.00      7.37 o 
   0   4   0     3447.93     3467.23     27.64 o 
   1   4   0       25.04       34.74      3.63 o 
   2   4   0       34.11       33.48      3.14 o 
   3   4   0      672.37      736.21     14.25 o 
   4   4   0      744.06      774.62     16.16 o 
   5   4   0       38.52       45.99     10.98 o 
   6   4   0       86.06       55.99      9.28 o 
   7   4   0        5.70        3.74      7.15 o 
   1   5   0     1299.83     1443.29     17.24 o 
   2   5   0      582.34      595.49     13.63 o 
   3   5   0       97.69       85.75      5.90 o 
   4   5   0      329.05      293.10     13.18 o 
   5   5   0      119.51      148.87     15.99 o 
   6   5   0        4.06        9.79      6.97 o 
   7   5   0        8.44       20.27      9.06 o 
   0   6   0     1212.10     1216.16     23.28 o 
   1   6   0      511.65      534.95     10.38 o 
   2   6   0      203.08      205.81      6.95 o 
   3   6   0      756.27      790.72     13.04 o 
   4   6   0      166.39      178.99      8.72 o 
   5   6   0       30.11       36.24      8.82 o 
   6   6   0       79.02      104.77     11.47 o 
   7   6   0        6.19        4.96      7.04 o 
   1   7   0      713.79      688.69     12.67 o 
   2   7   0      110.32      117.62      6.64 o 
   3   7   0      410.68      382.40      9.85 o 
   4   7   0      278.80      322.32     11.74 o 
   5   7   0      289.32      269.09     16.77 o 
   6   7   0       54.91       48.68      8.98 o 
   7   7   0       16.37       18.27      8.18 o 
   0   8   0      186.96      149.57      9.92 o 
   1   8   0     1587.19     1654.33     28.76 o 
   2   8   0       58.28       57.74      5.91 o 
   3   8   0     1141.08     1181.72     23.89 o 
   4   8   0     1360.63     1527.12     28.72 o 
   5   8   0       18.29       19.51      9.79 o 
   6   8   0      128.50      135.25     10.87 o 
   7   8   0        1.93        3.38      5.27 o 
   1   9   0     1521.90     1500.16     46.47 o 
   2   9   0      294.07      261.46      9.37 o 
   3   9   0      140.70      133.91     11.06 o 
   4   9   0        0.90        0.30      5.61 o 
   5   9   0      115.83      110.63     11.71 o 
   6   9   0       18.78       19.34      6.23 o 
   7   9   0        7.00        6.99      4.81 o 
   0  10   0     4696.74     5047.99     73.91 o 
   1  10   0      212.59      188.61     10.29 o 
   2  10   0      119.02       93.73      7.40 o 
   3  10   0      215.83      211.09     10.11 o 
   4  10   0       89.94       73.72     10.21 o 
   5  10   0       15.03       10.05      2.97 o 
   6  10   0       43.52       33.63      9.13 o 
   7  10   0       10.08        7.15      4.00 o 
   1  11   0     1774.26     1880.02     37.97 o 
   2  11   0      938.47      963.41     18.08 o 
   3  11   0        9.19       10.91      2.43 o 
   4  11   0       94.51       69.70      8.91 o 
   5  11   0       57.66       48.44     10.48 o 
   6  11   0       19.12       21.41      5.64 o 
   7  11   0        1.33        1.78      9.30 o 
   0  12   0     1426.61     1523.49     39.14 o 
   1  12   0       23.63       20.02      4.87 o 
   2  12   0      732.23      788.26     18.88 o 
   3  12   0       53.61       51.61      6.32 o 
   4  12   0       27.91       31.58      4.36 o 
   5  12   0       11.50       10.68      3.06 o 
   6  12   0       17.26        6.95      3.58 o 
   1  13   0      145.04      152.40     14.12 o 
   2  13   0       63.61       68.26      7.74 o 
   3  13   0      207.56      217.74     13.88 o 
   4  13   0       41.99       24.31      3.96 o 
   5  13   0       19.35       20.77      4.32 o 
   6  13   0       14.37        2.75      5.01 o 
   0  14   0      721.28      746.53     21.41 o 
   1  14   0       16.92       16.59      5.37 o 
   2  14   0      186.12      181.28     13.00 o 
   3  14   0       24.45       15.30      4.58 o 
   4  14   0        2.14        2.05      2.03 o 
   5  14   0        3.37        4.94      4.09 o 
   6  14   0        2.52        5.13     10.22 o 
   1  15   0      582.37      637.61     17.66 o 
   2  15   0      138.66      139.85      9.80 o 
   3  15   0       54.60       53.31      7.04 o 
   4  15   0       27.63       16.14      3.82 o 
   5  15   0       19.91       26.09      5.48 o 
   6  15   0       12.99       13.76      8.15 o 
   0  16   0      338.80      371.40     22.62 o 
   1  16   0        9.42       11.16      6.85 o 
   2  16   0      132.57      133.60      9.78 o 
   3  16   0      139.74      157.42     20.78 o 
   4  16   0       24.18       13.65     15.70 o 
   5  16   0       62.33       75.02     10.73 o 
   1  17   0      234.83      282.97     16.06 o 
   2  17   0      127.36      126.44     10.34 o 
   3  17   0       39.97       38.51      6.08 o 
   4  17   0       46.30       52.19      7.30 o 
   5  17   0       33.58       40.46     22.46 o 
   0  18   0      188.73      192.92     19.06 o 
   1  18   0       64.68       65.38     13.06 o 
   2  18   0       13.67        9.86      4.83 o 
   3  18   0       87.47       92.00      8.66 o 
   4  18   0      104.51      105.73     12.71 o 
   5  18   0        8.30       17.56      5.54 o 
   1  19   0       89.65      104.20     12.01 o 
   2  19   0       44.53       50.53      9.53 o 
   3  19   0        7.89       13.10      5.69 o 
   4  19   0        5.41        1.39      5.67 o 
   0  20   0       46.74       27.50      9.76 o 
   1  20   0       48.94       37.32      7.78 o 
   2  20   0        5.77        9.12      7.88 o 
   3  20   0       10.49       16.36      5.99 o 
   4  20   0        2.55        0.00      6.47 o 
   1  21   0       65.24       68.90     11.14 o 
   2  21   0       13.88       13.11      6.22 o 
   3  21   0       11.48       10.93      7.22 o 
   0  22   0        1.36       18.07      9.50 o 
   1  22   0        7.27        8.24      5.13 o 
   2  22   0        7.17        2.74      9.89 o 
   1  23   0        7.29       11.01      8.90 o 
  -1 -23   1       11.30       14.57     15.30 o 
   0 -23   1        7.16       15.50     15.24 o 
  -2 -22   1       16.17       20.31     10.06 o 
  -1 -22   1        1.08        0.00      9.00 o 
   0 -22   1        8.13       17.54     14.64 o 
   1 -22   1        9.30        2.74      8.74 o 
   2 -22   1        7.15        4.31      8.53 o 
  -3 -21   1        1.59        0.00     13.52 o 
  -2 -21   1       13.17       13.39     14.97 o 
  -1 -21   1        5.34        1.07      8.79 o 
   0 -21   1       28.25       47.36     16.16 o 
   1 -21   1        9.51        4.53     13.03 o 
   2 -21   1        4.94        5.06      8.48 o 
   3 -21   1       16.73       28.62     10.06 o 
  -4 -20   1       15.50       11.61      8.18 o 
  -3 -20   1        5.06       12.66      7.09 o 
  -2 -20   1      111.77      118.03     12.94 o 
  -1 -20   1       19.58       16.29     14.51 o 
   0 -20   1       62.19       65.69     20.05 o 
   1 -20   1       46.83       45.62     11.52 o 
   2 -20   1        7.17        5.68      8.38 o 
   3 -20   1        1.40       12.93      8.09 o 
  -4 -19   1       54.20       62.76     12.98 o 
  -3 -19   1       34.21       35.33     12.83 o 
  -2 -19   1       11.52        0.41      6.26 o 
  -1 -19   1       17.29       22.82      8.45 o 
   0 -19   1       72.67       97.42     21.63 o 
   1 -19   1        3.62        0.00      8.14 o 
   2 -19   1       22.33       34.00     15.57 o 
   3 -19   1       29.81       29.83      6.39 o 
   4 -19   1       12.66       18.59      6.03 o 
  -5 -18   1       46.08       45.99     10.19 o 
  -4 -18   1       66.26       55.76     12.93 o 
  -3 -18   1      100.89      110.90     13.17 o 
  -2 -18   1      242.22      267.51     21.93 o 
  -1 -18   1       60.27       54.20     14.97 o 
   0 -18   1      107.37      120.92     12.40 o 
   1 -18   1       91.36       95.02     13.60 o 
   2 -18   1       97.89      113.54      9.74 o 
   3 -18   1       21.81       22.19      6.19 o 
   4 -18   1       17.84        9.61      5.90 o 
  -5 -17   1       21.76       28.54      8.81 o 
  -4 -17   1       35.54       34.18     10.07 o 
  -3 -17   1        4.06        7.98      7.51 o 
  -2 -17   1       74.87       66.52     10.32 o 
  -1 -17   1      181.65      180.14     15.86 o 
   0 -17   1       80.98       70.07      7.90 o 
   1 -17   1       20.42       14.82      3.68 o 
   2 -17   1      115.40      127.34      9.70 o 
   3 -17   1       46.88       55.30      7.65 o 
   4 -17   1       39.63       48.28      7.76 o 
   5 -17   1       10.26       34.54     14.97 o 
  -5 -16   1       15.10       15.82      8.85 o 
  -4 -16   1       11.96       11.42      7.91 o 
  -3 -16   1      113.88      113.87     13.00 o 
  -2 -16   1      108.46      123.65     12.49 o 
  -1 -16   1      187.69      216.68     14.97 o 
   0 -16   1      168.19      175.87      7.86 o 
   1 -16   1       59.10       66.04     10.17 o 
   2 -16   1       60.74       59.95      5.43 o 
   3 -16   1       11.34       21.35      4.14 o 
   4 -16   1       29.47       27.11      5.97 o 
   5 -16   1       26.15       28.86     15.90 o 
  -6 -15   1        6.26        6.32      9.20 o 
  -5 -15   1        9.40        5.53      7.80 o 
  -4 -15   1       39.83       24.35      8.19 o 
  -3 -15   1       26.32       28.40     11.73 o 
  -2 -15   1       76.95       81.00     22.92 o 
  -1 -15   1      192.23      211.97     12.95 o 
   0 -15   1      162.26      149.24     11.86 o 
   1 -15   1       82.93       87.80      6.58 o 
   2 -15   1       86.23       94.00      6.40 o 
   3 -15   1      136.48      154.41     18.97 o 
   4 -15   1       11.86        6.93      5.35 o 
   5 -15   1       30.80       27.82      7.74 o 
  -6 -14   1       22.40       30.95      9.56 o 
  -5 -14   1        6.35        1.98      7.53 o 
  -4 -14   1        6.13       11.33      8.74 o 
  -3 -14   1       50.08       45.25      8.62 o 
  -2 -14   1       11.17       15.81      7.53 o 
  -1 -14   1      327.35      311.98      8.54 o 
   0 -14   1        5.91        9.72      3.31 o 
   1 -14   1      208.97      198.36      8.31 o 
   2 -14   1       31.63       24.67      4.64 o 
   3 -14   1       33.17       26.44      6.15 o 
   4 -14   1        1.78        5.92      5.31 o 
   5 -14   1        3.44        1.14      6.76 o 
   6 -14   1        4.79        3.56     11.67 o 
  -6 -13   1       19.82       10.58      7.05 o 
  -5 -13   1       66.54       54.62     11.90 o 
  -4 -13   1       15.28        8.03      7.98 o 
  -3 -13   1      130.43      123.32     11.56 o 
  -2 -13   1      161.53      133.33     10.02 o 
  -1 -13   1      524.74      536.49     19.27 o 
   0 -13   1       82.92       92.28      5.96 o 
   1 -13   1      146.75      127.26      6.46 o 
   2 -13   1       96.74       82.67      6.30 o 
   3 -13   1        7.54       11.45      7.67 o 
   4 -13   1       37.02       33.19      6.85 o 
   5 -13   1        5.37        3.88      6.45 o 
   6 -13   1        1.36        3.63     11.81 o 
  -6 -12   1       18.47       27.23      8.04 o 
  -5 -12   1       16.24        5.84      7.80 o 
  -4 -12   1       69.06       55.97     13.26 o 
  -3 -12   1       90.31       69.37      9.92 o 
  -2 -12   1      184.85      183.79      8.71 o 
  -1 -12   1      242.79      256.07     14.52 o 
   0 -12   1      126.84      135.11      6.81 o 
   1 -12   1     1429.15     1519.03     18.59 o 
   2 -12   1      378.24      376.55     15.76 o 
   3 -12   1      109.89      100.15      9.21 o 
   4 -12   1      152.98      141.18      8.74 o 
   5 -12   1       19.22       19.87      6.53 o 
   6 -12   1        1.55        6.94      8.31 o 
  -7 -11   1        4.90        6.11      9.63 o 
  -6 -11   1       19.64       13.04      6.63 o 
  -5 -11   1       25.20       28.60     10.04 o 
  -4 -11   1      146.96      130.36     12.79 o 
  -3 -11   1      207.88      196.79     12.19 o 
  -2 -11   1      147.52      148.22      8.94 o 
  -1 -11   1     1672.12     1758.96     34.53 o 
   0 -11   1     1706.13     1889.97     34.24 o 
   1 -11   1      418.03      390.04     22.59 o 
   2 -11   1      701.56      664.92     19.96 o 
   3 -11   1      228.39      237.39     25.23 o 
   4 -11   1      179.07      149.38     11.98 o 
   5 -11   1       11.61        9.67      6.15 o 
   6 -11   1       16.43        4.19      7.91 o 
  -7 -10   1       10.54        3.03     13.13 o 
  -6 -10   1       82.92       86.16      9.81 o 
  -5 -10   1      161.69      178.09     13.22 o 
  -4 -10   1       12.42       11.00      8.24 o 
  -3 -10   1      259.56      233.34     13.80 o 
  -2 -10   1     1585.57     1587.94     39.28 o 
  -1 -10   1     1631.99     1599.24     26.03 o 
   0 -10   1      167.22      144.42      7.87 o 
   1 -10   1      772.53      707.51     28.69 o 
   2 -10   1      279.19      258.08     18.40 o 
   3 -10   1        2.47        0.00      7.64 o 
   4 -10   1      209.79      220.75     37.00 o 
   5 -10   1      179.47      194.53     18.10 o 
   6 -10   1        5.96       15.23     15.50 o 
   7 -10   1        9.58        5.87      8.22 o 
  -7  -9   1        3.58        0.00      8.41 o 
  -6  -9   1       56.72       70.62     10.85 o 
  -5  -9   1       99.02      110.35     15.76 o 
  -4  -9   1       25.54       17.56      8.09 o 
  -3  -9   1      757.19      802.65     25.50 o 
  -2  -9   1       95.15       73.38     14.33 o 
  -1  -9   1     1591.33     1406.70     19.46 o 
   0  -9   1     1034.29      899.30     15.86 o 
   1  -9   1       76.03       78.69      6.76 o 
   2  -9   1     1025.22     1052.32     38.85 o 
   3  -9   1      577.90      618.71     29.78 o 
   4  -9   1       37.37       28.83     18.30 o 
   5  -9   1      153.72      153.65     16.62 o 
   6  -9   1       52.43       24.60     18.10 o 
   7  -9   1        3.28       17.72     10.34 o 
  -7  -8   1        0.88        0.00     11.11 o 
  -6  -8   1       21.02       13.06      5.73 o 
  -5  -8   1      340.18      357.96     16.82 o 
  -4  -8   1      108.56      114.74      9.27 o 
  -3  -8   1      387.72      376.96     15.34 o 
  -2  -8   1     4924.92     5000.33     86.64 o 
  -1  -8   1       40.40       34.00      2.53 o 
   0  -8   1     5260.47     5451.66     38.34 o 
   1  -8   1      522.99      519.73     25.66 o 
   2  -8   1      162.60      159.88     15.76 o 
   3  -8   1      155.21      137.47     10.14 o 
   4  -8   1       43.21       41.51      7.43 o 
   5  -8   1        8.77       13.37      4.73 o 
   6  -8   1       22.08       30.14     10.16 o 
   7  -8   1        5.09       11.30      8.58 o 
  -7  -7   1        3.87        0.51     13.36 o 
  -6  -7   1       49.80       41.86      9.70 o 
  -5  -7   1      180.55      200.08     15.04 o 
  -4  -7   1      465.54      465.53     21.17 o 
  -3  -7   1      553.91      509.24     17.83 o 
  -2  -7   1      938.11      946.07     27.57 o 
  -1  -7   1     1837.33     1688.80     15.23 o 
   0  -7   1     2732.47     2739.47     26.81 o 
   1  -7   1       91.36       92.27      7.72 o 
   2  -7   1      114.50      107.11     12.93 o 
   3  -7   1      511.61      524.23     18.11 o 
   4  -7   1      158.99      159.78     13.03 o 
   5  -7   1       14.09       10.06      4.31 o 
   6  -7   1       66.57       80.33     13.43 o 
   7  -7   1        1.99        0.00     11.18 o 
  -7  -6   1        6.06       10.29     10.75 o 
  -6  -6   1       45.67       31.47     12.73 o 
  -5  -6   1      238.37      247.17     13.94 o 
  -4  -6   1       14.36       14.54      7.13 o 
  -3  -6   1     1120.91     1118.18     25.01 o 
  -2  -6   1     1760.37     1589.58     27.50 o 
  -1  -6   1      939.38      916.51     19.52 o 
   0  -6   1     9645.94     9272.98     56.05 o 
   1  -6   1     1232.51     1275.05     24.80 o 
   2  -6   1      378.45      358.86     21.37 o 
   3  -6   1      599.34      567.31     27.47 o 
   4  -6   1      126.09      112.93      7.88 o 
   5  -6   1      176.21      164.17      8.37 o 
   6  -6   1        7.74       19.72     10.57 o 
   7  -6   1       12.04        8.19      8.53 o 
  -7  -5   1       19.07       21.04      8.89 o 
  -6  -5   1       58.55       54.15     13.59 o 
  -5  -5   1       60.24       63.85     14.71 o 
  -4  -5   1      285.88      284.20     23.94 o 
  -3  -5   1      382.92      374.00     21.24 o 
  -2  -5   1     1452.03     1395.09     50.75 o 
  -1  -5   1      341.10      282.65      7.58 o 
   0  -5   1     1021.08     1053.17     27.18 o 
   1  -5   1     2004.64     2019.10     31.92 o 
   2  -5   1       48.22       45.70      4.57 o 
   3  -5   1      543.01      511.29     28.46 o 
   4  -5   1      328.60      337.66     14.84 o 
   5  -5   1       66.53       94.45     11.74 o 
   6  -5   1       69.95       74.68     13.54 o 
   7  -5   1        5.31        3.10     12.66 o 
  -7  -4   1       22.41       25.75      9.07 o 
  -6  -4   1       77.72       85.08     10.88 o 
  -5  -4   1      104.51      100.35     12.19 o 
  -4  -4   1       57.52       37.13      8.38 o 
  -3  -4   1      564.85      490.35     46.63 o 
  -2  -4   1     1372.52     1277.97     19.76 o 
  -1  -4   1      495.81      484.34     11.30 o 
   0  -4   1     7176.51     7150.52     73.13 o 
   1  -4   1     1440.09     1339.74     16.65 o 
   2  -4   1      427.59      382.65     12.71 o 
   3  -4   1      277.58      309.31     17.51 o 
   4  -4   1       68.84       56.50      4.70 o 
   5  -4   1       59.16       68.55     10.41 o 
   6  -4   1        2.12       11.94     12.40 o 
   7  -4   1        1.36        0.00     11.87 o 
  -8  -3   1        0.39        2.63     13.26 o 
  -7  -3   1        0.44        5.29      8.39 o 
  -6  -3   1       12.12       25.23     13.26 o 
  -5  -3   1        2.88        1.06      3.92 o 
  -4  -3   1      282.35      274.10     12.09 o 
  -3  -3   1     1326.73     1331.31     32.98 o 
  -2  -3   1     2913.80     2773.77     29.99 o 
  -1  -3   1    11637.96    11992.94     89.56 o 
   0  -3   1     8985.53     8965.16     55.52 o 
   1  -3   1     1888.81     1784.73     18.89 o 
   2  -3   1      994.42     1028.52     27.07 o 
   3  -3   1     1711.44     1735.37     24.57 o 
   4  -3   1       63.80       82.70      5.34 o 
   6  -3   1       10.10       10.50      8.16 o 
   7  -3   1        1.91        8.66      8.07 o 
  -8  -2   1        0.19        0.00      8.22 o 
  -7  -2   1       40.28       31.85      9.74 o 
  -6  -2   1       84.84      122.37     19.06 o 
  -5  -2   1      271.71      266.69      9.65 o 
  -4  -2   1      506.16      474.08     12.98 o 
  -3  -2   1      504.32      460.21     15.37 o 
  -2  -2   1      521.14      517.55     21.57 o 
  -1  -2   1      304.46      350.33      7.04 o 
   0  -2   1     2614.12     2755.36     32.12 o 
   1  -2   1    12480.70    12145.72    162.01 o 
   2  -2   1     1117.23     1000.70     17.92 o 
   3  -2   1      191.89      189.18      5.40 o 
   4  -2   1      731.43      744.97     19.26 o 
   5  -2   1      125.36      142.13     19.98 o 
   6  -2   1        7.68       11.23     10.39 o 
   7  -2   1       10.75        5.85      7.90 o 
  -8  -1   1        3.08        2.18      8.24 o 
  -7  -1   1       34.03       41.01     11.40 o 
  -6  -1   1       69.85       78.81     11.11 o 
  -5  -1   1       35.27       37.21      6.49 o 
  -4  -1   1      286.94      293.03     12.49 o 
  -3  -1   1     2097.98     2138.08     33.41 o 
  -2  -1   1     3255.48     3595.55     32.68 o 
  -1  -1   1     5737.68     5919.81     42.64 o 
   1  -1   1      262.70      265.87      8.85 o 
   2  -1   1     1106.15     1122.86      8.62 o 
   3  -1   1     1716.67     1672.57     31.20 o 
   4  -1   1      337.16      350.88     24.40 o 
   5  -1   1      224.81      213.75     14.96 o 
   6  -1   1       94.95       87.93     11.69 o 
   7  -1   1        5.44        4.06      7.77 o 
  -8   0   1        8.24       21.49     11.18 o 
  -7   0   1       10.07       19.14      8.44 o 
  -6   0   1      142.87      225.01     19.16 o 
  -5   0   1       29.58       29.97      7.15 o 
  -4   0   1      182.98      186.16      7.62 o 
  -3   0   1     1199.66     1147.85     14.65 o 
  -2   0   1      386.73      366.18     16.04 o 
  -1   0   1     3884.78     4237.64     56.46 o 
   1   0   1      655.98      637.26     23.74 o 
   3   0   1     1321.26     1431.90     41.88 o 
   4   0   1      506.14      551.18     20.74 o 
   5   0   1        6.57        7.84      7.33 o 
   6   0   1        0.16        0.00      7.88 o 
   7   0   1        0.02        6.40      7.94 o 
  -8   1   1        3.62        4.78      7.75 o 
  -7   1   1       34.05       31.78     11.08 o 
  -6   1   1       66.06       73.90     17.08 o 
  -5   1   1       39.12       39.13      3.97 o 
  -4   1   1      245.44      243.47      9.18 o 
  -3   1   1     2073.16     2086.92     17.90 o 
  -2   1   1     3213.77     3613.46     22.89 o 
  -1   1   1     6148.05     6025.62     46.14 o 
   1   1   1      255.94      265.97      6.41 o 
   3   1   1     1780.29     1714.16     31.82 o 
   4   1   1      336.42      341.89     16.57 o 
   5   1   1      207.50      206.21     14.52 o 
   6   1   1       85.35       98.28     12.40 o 
   7   1   1        5.38       11.36     12.63 o 
  -8   2   1        0.09        8.66      7.93 o 
  -7   2   1       40.95       38.08      8.72 o 
  -6   2   1       86.41       97.17     11.97 o 
  -5   2   1      244.81      247.24     13.98 o 
  -4   2   1      503.76      487.07     12.76 o 
  -3   2   1      444.89      419.36     10.53 o 
  -2   2   1      441.23      445.35     10.28 o 
  -1   2   1      319.07      372.78     10.64 o 
   1   2   1    12132.49    12188.98    118.32 o 
   2   2   1     1023.93      931.90     25.50 o 
   3   2   1      191.85      184.15     17.84 o 
   4   2   1      699.14      768.42     28.53 o 
   5   2   1      114.86      128.38     12.83 o 
   6   2   1        7.30       13.29     11.08 o 
   7   2   1        9.41        6.51      7.86 o 
  -8   3   1        0.17       10.19     11.90 o 
  -7   3   1        0.03        2.96      7.58 o 
  -6   3   1        9.98       26.81      7.53 o 
  -5   3   1        4.90        4.08      3.59 o 
  -4   3   1      261.83      283.52      9.71 o 
  -3   3   1     1296.45     1373.59     17.55 o 
  -2   3   1     2883.60     2791.62     19.25 o 
  -1   3   1    11477.97    12048.66    117.76 o 
   0   3   1     8954.41     8899.85     83.30 o 
   1   3   1     1876.87     1748.13     17.24 o 
   2   3   1     1029.41     1047.85     19.40 o 
   3   3   1     1652.44     1677.54     38.11 o 
   4   3   1       51.15       61.53      8.11 o 
   5   3   1       41.86       62.64     10.52 o 
   6   3   1        9.67       17.03      8.84 o 
   7   3   1        2.58        3.47     14.41 o 
  -7   4   1       24.25       23.11      9.06 o 
  -6   4   1       82.70       79.60     11.10 o 
  -5   4   1       98.82       91.12     10.59 o 
  -4   4   1       58.98       45.64      5.14 o 
  -3   4   1      513.88      478.65     13.39 o 
  -2   4   1     1390.13     1321.77     14.38 o 
  -1   4   1      495.62      465.74     13.27 o 
   0   4   1     7286.00     7227.94     85.61 o 
   1   4   1     1449.10     1315.38     22.74 o 
   2   4   1      386.30      366.58      8.81 o 
   3   4   1      287.90      310.52      9.12 o 
   4   4   1       89.69       76.53      9.28 o 
   5   4   1       49.96       53.67      8.86 o 
   6   4   1        2.09        2.24      7.30 o 
   7   4   1        1.62        0.89      7.59 o 
  -7   5   1       20.36       11.51      7.55 o 
  -6   5   1       59.39       44.83      8.44 o 
  -5   5   1       65.95       69.75      9.98 o 
  -4   5   1      320.57      343.32     10.68 o 
  -3   5   1      426.72      410.10     11.20 o 
  -2   5   1     1475.55     1441.77     14.65 o 
  -1   5   1      406.19      343.47      8.99 o 
   0   5   1     1144.27     1139.59     25.92 o 
   1   5   1     1991.59     2080.86     15.01 o 
   2   5   1       67.85       72.63      9.65 o 
   3   5   1      553.21      557.93     16.82 o 
   4   5   1      332.71      330.77     31.82 o 
   5   5   1       61.89       83.31     11.06 o 
   6   5   1       66.71       70.71     10.41 o 
   7   5   1        5.21        0.00      7.52 o 
  -7   6   1        5.50        9.33      8.00 o 
  -6   6   1       41.64       48.35     10.95 o 
  -5   6   1      211.36      204.73      9.78 o 
  -4   6   1       16.33       22.98      4.23 o 
  -3   6   1     1092.92     1087.09     17.28 o 
  -2   6   1     1818.50     1637.90     19.05 o 
  -1   6   1      955.71      947.17     20.55 o 
   0   6   1     9768.01     9345.62     70.63 o 
   1   6   1     1280.89     1320.86     12.57 o 
   2   6   1      372.14      367.76     10.10 o 
   3   6   1      615.42      575.26     14.81 o 
   4   6   1      130.18      117.16      5.34 o 
   5   6   1      181.55      197.16     13.20 o 
   6   6   1        7.39       12.47      7.22 o 
   7   6   1       10.85       12.81      7.59 o 
  -7   7   1        4.49        8.78      7.31 o 
  -6   7   1       50.36       43.23      7.99 o 
  -5   7   1      169.23      169.21     10.21 o 
  -4   7   1      448.28      426.13     13.68 o 
  -3   7   1      606.23      581.33     13.88 o 
  -2   7   1      899.23      930.12     13.15 o 
  -1   7   1     1854.58     1692.57     18.27 o 
   0   7   1     2876.74     2817.15    114.17 o 
   1   7   1       95.95       97.47      5.34 o 
   2   7   1      146.33      134.14      7.48 o 
   3   7   1      546.62      570.49     15.00 o 
   4   7   1      161.62      164.31      8.50 o 
   5   7   1       17.35       15.44      8.62 o 
   6   7   1       68.14       64.97     10.56 o 
   7   7   1        2.32        2.30      4.19 o 
  -7   8   1        1.25        9.02      7.00 o 
  -6   8   1       24.69       27.44      6.35 o 
  -5   8   1      365.82      368.72     12.21 o 
  -4   8   1      101.88       98.58      7.01 o 
  -3   8   1      424.23      390.66     10.62 o 
  -2   8   1     4993.35     5050.16     62.01 o 
  -1   8   1       32.76       27.79      3.91 o 
   0   8   1     5336.26     5357.23    108.89 o 
   1   8   1      536.43      534.21     12.16 o 
   2   8   1      140.63      139.78      5.85 o 
   3   8   1      165.24      156.33      8.61 o 
   4   8   1       57.99       43.45      5.16 o 
   5   8   1       10.28       13.23      5.31 o 
   6   8   1       22.69       29.30      7.82 o 
   7   8   1        6.19        3.85      7.02 o 
  -7   9   1        2.64        7.50      5.88 o 
  -6   9   1       57.26       36.34      7.20 o 
  -5   9   1       88.57       89.45      7.13 o 
  -4   9   1       31.12       28.20      3.56 o 
  -3   9   1      759.64      813.34     19.00 o 
  -2   9   1       87.03       84.01      5.59 o 
  -1   9   1     1655.41     1466.41     22.65 o 
   0   9   1     1003.96      888.01     50.72 o 
   1   9   1       69.66       61.97      6.18 o 
   2   9   1      975.58      979.22     18.24 o 
   3   9   1      603.06      656.51     14.69 o 
   4   9   1       42.81       42.49      5.12 o 
   5   9   1      153.34      153.76     11.21 o 
   6   9   1       55.26       43.08      8.71 o 
   7   9   1        3.05        3.12      7.58 o 
  -7  10   1       10.13        7.22      3.77 o 
  -6  10   1       81.34       86.34     18.27 o 
  -5  10   1      153.63      160.42     21.27 o 
  -4  10   1       12.30        9.21      3.04 o 
  -3  10   1      268.39      260.35      9.42 o 
  -2  10   1     1502.82     1571.86     25.97 o 
  -1  10   1     1581.33     1592.89     30.31 o 
   0  10   1      138.97      118.81      9.11 o 
   1  10   1      658.59      613.50     17.36 o 
   2  10   1      266.87      269.09     10.08 o 
   3  10   1        2.61        5.67      3.78 o 
   4  10   1      186.35      209.11     12.24 o 
   5  10   1      175.46      211.11     19.24 o 
   6  10   1        6.65       13.98      5.30 o 
   7  10   1        9.71        0.00      5.54 o 
  -7  11   1        4.74       14.25     12.73 o 
  -6  11   1       20.33       24.66      6.32 o 
  -5  11   1       30.65       21.89      4.18 o 
  -4  11   1      142.76      145.96     15.59 o 
  -3  11   1      192.44      197.64     11.06 o 
  -2  11   1      144.13      150.66     11.59 o 
  -1  11   1     1681.80     1734.14     37.49 o 
   0  11   1     1638.04     1748.49     40.54 o 
   1  11   1      396.62      364.79      9.88 o 
   2  11   1      657.06      684.69     15.79 o 
   3  11   1      236.34      265.41     12.42 o 
   4  11   1      189.19      204.94     22.93 o 
   5  11   1       11.07       11.52      6.21 o 
   6  11   1       18.87       15.46      6.58 o 
  -6  12   1       19.33       30.59     12.99 o 
  -5  12   1       20.41       12.43      2.91 o 
  -4  12   1       69.87       74.68      7.03 o 
  -3  12   1      107.81       88.13      7.63 o 
  -2  12   1      163.55      179.44     10.41 o 
  -1  12   1      247.81      256.14     12.03 o 
   0  12   1      127.35      133.01      9.07 o 
   1  12   1     1419.70     1469.26     27.57 o 
   2  12   1      363.97      396.25     11.47 o 
   3  12   1      112.49      131.81      9.59 o 
   4  12   1      154.64      140.37     13.32 o 
   5  12   1       15.55       17.39      5.52 o 
   6  12   1        1.94        7.96      2.95 o 
  -6  13   1       22.57       31.70      9.27 o 
  -5  13   1       63.78       56.76      9.13 o 
  -4  13   1       11.92        7.19      2.64 o 
  -3  13   1      135.95      135.86      7.40 o 
  -2  13   1      156.96      151.40     10.90 o 
  -1  13   1      528.83      558.61     15.34 o 
   0  13   1       78.15       69.71      7.39 o 
   1  13   1      149.19      127.79     10.58 o 
   2  13   1       87.81      104.61     18.70 o 
   3  13   1        5.21        3.11      2.47 o 
   4  13   1       32.77       35.42      6.50 o 
   5  13   1        5.22        5.02      4.04 o 
   6  13   1        1.71        4.59      3.93 o 
  -6  14   1       24.64       24.64      7.38 o 
  -5  14   1        7.01       14.48      4.64 o 
  -4  14   1        7.40       11.30      4.10 o 
  -3  14   1       39.38       39.54      5.38 o 
  -2  14   1        5.12        3.10      5.23 o 
  -1  14   1      310.55      324.88     13.08 o 
   0  14   1        4.17       11.24      7.02 o 
   1  14   1      194.53      192.67     17.12 o 
   2  14   1       37.41       48.36     12.47 o 
   3  14   1       29.69       22.84      4.94 o 
   4  14   1        2.91        5.55      3.81 o 
   5  14   1        2.38        9.47      3.98 o 
   6  14   1        4.70       10.14      7.00 o 
  -6  15   1        7.15        6.92      6.17 o 
  -5  15   1       11.45       10.16      3.76 o 
  -4  15   1       46.79       41.70      6.33 o 
  -3  15   1       33.57       38.17      5.61 o 
  -2  15   1       78.17       79.78      8.20 o 
  -1  15   1      199.94      211.16     11.98 o 
   0  15   1      181.45      162.50     11.08 o 
   1  15   1       79.93       99.57      9.74 o 
   2  15   1       94.93       91.69     11.11 o 
   3  15   1      144.11      164.98     27.27 o 
   4  15   1       10.29        7.99      4.72 o 
   5  15   1       29.99       31.28      7.10 o 
  -5  16   1       12.52       10.10      5.86 o 
  -4  16   1       14.34        8.67      3.70 o 
  -3  16   1      117.43      132.48     11.33 o 
  -2  16   1      116.33      125.63     10.23 o 
  -1  16   1      203.17      217.76     13.16 o 
   0  16   1      183.70      183.50     12.54 o 
   1  16   1       64.13       63.05      8.34 o 
   2  16   1       62.23       57.35     17.05 o 
   3  16   1       14.54       14.84      6.00 o 
   4  16   1       32.80       32.31      6.72 o 
   5  16   1       28.32       20.19      6.91 o 
  -5  17   1       19.58       15.19      4.36 o 
  -4  17   1       26.81       26.08      5.17 o 
  -3  17   1        3.04        4.15      3.98 o 
  -2  17   1       72.14       81.38      7.61 o 
  -1  17   1      165.09      166.08     14.32 o 
   0  17   1       87.43       84.30      9.61 o 
   1  17   1       21.22       13.19      5.84 o 
   2  17   1      124.41      129.21     13.38 o 
   3  17   1       48.09       61.63     11.77 o 
   4  17   1       39.32       41.49      8.18 o 
   5  17   1       10.00       17.24      8.51 o 
  -5  18   1       44.14       47.09      7.69 o 
  -4  18   1       63.00       51.77      8.12 o 
  -3  18   1       93.80       82.19      9.18 o 
  -2  18   1      254.52      296.41     17.87 o 
  -1  18   1       62.43       65.05      7.80 o 
   0  18   1      107.70      100.55      9.38 o 
   1  18   1       92.92       74.05     11.61 o 
   2  18   1       97.65      104.78     12.29 o 
   3  18   1       24.13       28.60      5.68 o 
   4  18   1       18.13       19.27      6.98 o 
  -4  19   1       54.29       42.40      7.65 o 
  -3  19   1       31.33       32.54      6.73 o 
  -2  19   1       10.29        5.76      5.35 o 
  -1  19   1       21.70       35.16      6.65 o 
   0  19   1       82.05       89.64      8.54 o 
   1  19   1        3.61        4.69      5.73 o 
   2  19   1       23.98       17.21      4.42 o 
   3  19   1       34.57       31.96      9.48 o 
   4  19   1       11.54       10.68      5.34 o 
  -4  20   1       14.83       17.46      9.79 o 
  -3  20   1        5.69        6.51      6.24 o 
  -2  20   1      109.23      151.31     18.81 o 
  -1  20   1       17.15       10.53      5.60 o 
   0  20   1       63.00       60.86      8.19 o 
   1  20   1       40.55       53.34      9.58 o 
   2  20   1        5.74       13.48      4.82 o 
   3  20   1        1.01        5.49      5.29 o 
  -3  21   1        0.87        0.00      7.93 o 
  -2  21   1       13.83       14.53      4.95 o 
  -1  21   1        5.28        4.45      5.90 o 
   0  21   1       25.24       19.64      6.60 o 
   1  21   1       10.13        8.66     10.59 o 
   2  21   1        4.08        1.08      4.04 o 
   3  21   1       16.46       17.60      6.44 o 
  -2  22   1       15.76        5.52      6.00 o 
  -1  22   1        0.80        8.49     15.60 o 
   0  22   1        8.60        8.64      7.06 o 
   1  22   1        6.91        7.25     10.68 o 
   2  22   1        6.06        8.28      4.94 o 
  -1  23   1       12.77        8.49     11.38 o 
   0  23   1        5.67        7.00      6.02 o 
  -2 -22   2       15.92       32.78     19.26 o 
   0 -22   2       19.15       27.72     11.88 o 
   1 -22   2       16.19        9.37      9.49 o 
  -3 -21   2       15.78       22.33      9.48 o 
  -2 -21   2        9.33       19.39     14.05 o 
   0 -21   2       21.09       20.31     14.64 o 
   1 -21   2       20.88       11.01      9.47 o 
   2 -21   2       34.94       27.19      9.65 o 
  -4 -20   2        9.99       10.02     18.57 o 
  -3 -20   2       22.01       25.90      7.91 o 
  -2 -20   2        6.91       14.33      9.43 o 
  -1 -20   2       75.72       86.34     14.84 o 
   0 -20   2       26.70       40.43     16.23 o 
   1 -20   2       38.62       57.82     12.04 o 
   2 -20   2       28.13       42.37     10.86 o 
   3 -20   2       16.70       35.26      8.91 o 
  -4 -19   2        4.28        8.22      9.79 o 
  -3 -19   2      102.65      113.52     14.48 o 
  -2 -19   2       36.52       26.91     14.91 o 
  -1 -19   2       25.89       17.94      7.65 o 
   0 -19   2       20.41       15.00      8.05 o 
   1 -19   2        6.38        1.12     12.40 o 
   2 -19   2       31.19       31.63     11.77 o 
   3 -19   2       14.05        3.78     14.97 o 
   4 -19   2       11.39       23.74     11.21 o 
  -5 -18   2       12.08       14.23     12.63 o 
  -4 -18   2       45.10       44.30     10.03 o 
  -3 -18   2       14.67       16.93     12.73 o 
  -2 -18   2      122.95      130.70     13.94 o 
  -1 -18   2      290.56      322.33     23.88 o 
   0 -18   2       36.78       36.81      7.75 o 
   1 -18   2       41.48       40.80      6.62 o 
   2 -18   2       77.08       77.61      6.80 o 
   3 -18   2       50.98       77.21      8.23 o 
   4 -18   2        5.89       10.06      5.50 o 
  -5 -17   2       14.95        9.92      8.93 o 
  -4 -17   2        3.99       16.44     10.07 o 
  -3 -17   2       83.23       81.08     11.94 o 
  -2 -17   2       58.52       53.85      8.95 o 
  -1 -17   2       17.44       16.95      9.83 o 
   0 -17   2       48.88       51.99     15.33 o 
   1 -17   2       44.03       39.64     13.26 o 
   2 -17   2       32.57       33.04      5.30 o 
   3 -17   2       37.19       35.89      4.78 o 
   4 -17   2       39.26       28.05      8.11 o 
  -5 -16   2       20.25       16.93      9.37 o 
  -4 -16   2       73.78       88.46     13.47 o 
  -3 -16   2       72.22       81.99     11.79 o 
  -2 -16   2      154.45      168.00     14.88 o 
  -1 -16   2       45.40       42.61      8.84 o 
   0 -16   2       73.87       79.49     10.36 o 
   1 -16   2       23.78       18.13      5.47 o 
   2 -16   2      135.86      155.95      7.82 o 
   3 -16   2       44.44       50.33      5.93 o 
   4 -16   2       32.20       28.41      5.68 o 
   5 -16   2       18.60       18.45      8.37 o 
  -6 -15   2       28.74       24.25      8.65 o 
  -5 -15   2       18.37       26.38     11.97 o 
  -4 -15   2      122.41      126.06     13.02 o 
  -3 -15   2       55.39       60.59     11.65 o 
  -2 -15   2      360.57      377.88     18.31 o 
  -1 -15   2       14.31       13.13      7.52 o 
   0 -15   2      159.59      158.89     16.29 o 
   1 -15   2       27.18       24.09      4.38 o 
   2 -15   2       10.10        8.06      4.52 o 
   3 -15   2       73.01       64.37      7.40 o 
   4 -15   2        6.37       10.54      5.26 o 
   5 -15   2       35.39       26.16      7.25 o 
  -6 -14   2       10.85        4.84      7.65 o 
  -5 -14   2      111.20      144.81     33.64 o 
  -4 -14   2       89.88       76.59     20.61 o 
  -3 -14   2      191.48      169.20     14.76 o 
  -2 -14   2      451.00      503.69     19.50 o 
  -1 -14   2        4.68        0.07      7.78 o 
   0 -14   2       23.34       14.53      3.61 o 
   1 -14   2       45.42       46.67      5.39 o 
   2 -14   2      305.19      337.50     11.16 o 
   3 -14   2       64.12       68.12      6.79 o 
   4 -14   2       23.62       17.95      5.53 o 
   5 -14   2       17.72       14.15      6.19 o 
  -6 -13   2       23.44       14.37     21.86 o 
  -5 -13   2        3.82       10.30      8.32 o 
  -4 -13   2       68.02       50.17     17.28 o 
  -3 -13   2        4.45       15.06      8.73 o 
  -2 -13   2       72.40       80.52     10.24 o 
  -1 -13   2      276.22      253.20     15.83 o 
   0 -13   2      324.18      309.18     13.79 o 
   1 -13   2       80.24       72.89      5.77 o 
   2 -13   2       86.43       72.98      9.24 o 
   3 -13   2       57.54       61.37      6.69 o 
   4 -13   2      124.82      113.18      7.97 o 
   5 -13   2       20.19       31.48      8.37 o 
   6 -13   2        3.25       11.84      8.66 o 
  -7 -12   2        4.73        5.21     13.92 o 
  -6 -12   2       14.84       16.37      9.76 o 
  -5 -12   2       24.53       18.36      8.51 o 
  -4 -12   2       14.16       21.09     11.71 o 
  -3 -12   2      182.85      204.70     13.67 o 
  -2 -12   2      300.08      351.00     17.48 o 
  -1 -12   2       75.63       71.30      8.64 o 
   0 -12   2     1094.74     1126.74     39.86 o 
   1 -12   2      162.08      150.57      7.32 o 
   2 -12   2      347.27      377.27     16.16 o 
   3 -12   2      192.16      196.24     10.18 o 
   4 -12   2       49.59       53.05      5.84 o 
   5 -12   2       34.21       22.52      8.10 o 
   6 -12   2        2.23       23.09     15.80 o 
  -7 -11   2        5.99       23.02     15.37 o 
  -6 -11   2       66.65       55.56      9.15 o 
  -5 -11   2       34.52       35.25      9.01 o 
  -4 -11   2        8.53       12.24      8.93 o 
  -3 -11   2      256.33      276.05     19.56 o 
  -2 -11   2      667.72      699.38     21.91 o 
  -1 -11   2      357.11      366.33     15.40 o 
   0 -11   2      312.40      339.64     17.20 o 
   1 -11   2     1151.66     1192.44     24.79 o 
   2 -11   2      256.33      235.20     12.34 o 
   3 -11   2      356.82      364.08     16.04 o 
   4 -11   2       60.95       85.62      7.73 o 
   5 -11   2       33.89       48.41      7.59 o 
   6 -11   2        1.74        0.00      7.91 o 
  -7 -10   2       13.24       26.78     13.52 o 
  -6 -10   2       41.90       28.92      7.62 o 
  -5 -10   2      292.75      267.11     16.19 o 
  -4 -10   2      153.94      148.80     11.51 o 
  -3 -10   2      217.16      216.12     18.24 o 
  -2 -10   2      159.07      152.09      5.42 o 
  -1 -10   2     1964.19     1972.73     49.27 o 
   0 -10   2      554.92      489.81     15.08 o 
   1 -10   2       28.79       38.99      4.63 o 
   2 -10   2      674.75      674.36     33.01 o 
   3 -10   2      403.48      441.74     12.17 o 
   4 -10   2       72.66       53.70      5.64 o 
   5 -10   2       45.39       33.75      9.09 o 
   6 -10   2       11.48       12.05      9.70 o 
  -7  -9   2        6.11        8.97     13.06 o 
  -6  -9   2        3.77        9.18      6.54 o 
  -5  -9   2      108.34      106.39     10.40 o 
  -4  -9   2       49.01       48.66     11.21 o 
  -3  -9   2      652.10      608.49     20.72 o 
  -2  -9   2      811.99      787.56     26.32 o 
  -1  -9   2      519.65      502.23     20.52 o 
   0  -9   2     2076.14     2178.34     28.11 o 
   1  -9   2      980.78     1036.06     21.63 o 
   2  -9   2      610.56      652.64     36.24 o 
   3  -9   2       73.30       60.63      5.76 o 
   4  -9   2      193.97      201.88      8.85 o 
   5  -9   2       32.43        4.28      7.95 o 
   6  -9   2        0.89        0.00     12.99 o 
  -7  -8   2        4.91        3.44      8.59 o 
  -6  -8   2       41.07       40.24      7.50 o 
  -5  -8   2      106.41       97.75     10.72 o 
  -4  -8   2      164.83      158.39     11.77 o 
  -3  -8   2      809.23      774.99     31.30 o 
  -2  -8   2      701.56      705.09     45.54 o 
  -1  -8   2     1458.75     1412.34     27.39 o 
   0  -8   2      520.13      457.56     11.81 o 
   1  -8   2     1439.43     1475.65     44.49 o 
   2  -8   2      572.76      627.21     21.93 o 
   3  -8   2      410.05      418.28     18.11 o 
   4  -8   2       48.36       47.95      5.21 o 
   5  -8   2      112.16      113.77     12.47 o 
   6  -8   2       46.63       48.37     10.21 o 
   7  -8   2        0.68        1.23      8.87 o 
  -7  -7   2       27.23       10.29     11.34 o 
  -6  -7   2      143.18      147.06     11.64 o 
  -5  -7   2      427.58      440.71     17.41 o 
  -4  -7   2      196.32      195.47     13.14 o 
  -3  -7   2     3809.63     3825.28    164.69 o 
  -2  -7   2     1789.35     1902.42     37.53 o 
  -1  -7   2     3186.12     3308.67     60.94 o 
   0  -7   2      124.90      137.83      6.08 o 
   1  -7   2      624.89      687.63     20.64 o 
   2  -7   2      478.30      526.92     20.08 o 
   3  -7   2      262.72      239.63      8.33 o 
   4  -7   2       84.65       83.75      5.23 o 
   5  -7   2       92.66      113.40     12.00 o 
   6  -7   2       18.11       33.79     10.30 o 
   7  -7   2       17.67       10.37      8.36 o 
  -7  -6   2        5.75       14.11      8.75 o 
  -6  -6   2       15.36       10.22      5.74 o 
  -5  -6   2       72.89       80.29     17.58 o 
  -4  -6   2      139.36      134.71     15.57 o 
  -3  -6   2     1539.18     1786.25    102.86 o 
  -2  -6   2      734.56      733.87     22.97 o 
  -1  -6   2     2511.12     2361.39     87.29 o 
   0  -6   2      202.78      155.20      6.05 o 
   1  -6   2     1169.35     1226.82     22.13 o 
   2  -6   2      747.05      731.33     16.67 o 
   3  -6   2       62.68       68.83      5.59 o 
   4  -6   2       19.55       23.20     10.13 o 
   5  -6   2       65.90       48.82      8.84 o 
   6  -6   2       22.03       30.16     10.25 o 
   7  -6   2        1.71        8.68      8.90 o 
  -8  -5   2        0.08        9.06      8.86 o 
  -7  -5   2       12.58       11.77     18.73 o 
  -6  -5   2       55.77       56.20      6.01 o 
  -5  -5   2        3.24       10.68     10.22 o 
  -4  -5   2      154.12      136.27     10.38 o 
  -3  -5   2     2757.88     2735.74     46.73 o 
  -2  -5   2      219.70      225.75     12.43 o 
  -1  -5   2     8045.02     8068.19     65.65 o 
   0  -5   2      880.60      906.32     19.40 o 
   1  -5   2      145.75      148.43      7.32 o 
   2  -5   2       77.56       74.89      6.27 o 
   3  -5   2      116.78      113.74      5.01 o 
   4  -5   2      100.36       99.52      5.68 o 
   5  -5   2       14.99       10.21      8.03 o 
   6  -5   2        1.80       21.51      9.26 o 
   7  -5   2        6.63        7.99      9.71 o 
  -8  -4   2        3.24        5.64      8.32 o 
  -7  -4   2       19.07       20.64     10.68 o 
  -6  -4   2       15.02       17.46      4.72 o 
  -5  -4   2      128.50      128.18      9.84 o 
  -4  -4   2      488.21      462.35     17.64 o 
  -3  -4   2      673.84      690.03     30.21 o 
  -2  -4   2     3627.67     3635.01     53.89 o 
  -1  -4   2     1346.08     1236.28     17.35 o 
   0  -4   2     2738.33     2641.43     24.07 o 
   1  -4   2      456.13      357.25     18.01 o 
   2  -4   2      155.57      151.68      5.91 o 
   3  -4   2      117.05      128.76      6.48 o 
   4  -4   2      267.21      264.41     24.25 o 
   5  -4   2       81.59       90.88     12.93 o 
   6  -4   2       21.36       25.33      9.13 o 
   7  -4   2        0.09        9.77     10.42 o 
  -8  -3   2        0.43       11.46      8.63 o 
  -7  -3   2      130.84      123.84     13.88 o 
  -6  -3   2      140.45      133.04      8.55 o 
  -5  -3   2      197.46      169.81     10.70 o 
  -4  -3   2      269.81      264.79     16.32 o 
  -3  -3   2      908.62      820.02     19.26 o 
  -2  -3   2     1888.72     1710.69     31.26 o 
  -1  -3   2     3286.03     3357.96     31.86 o 
   0  -3   2     3859.33     3726.06     24.55 o 
   1  -3   2     4180.52     4289.51     57.68 o 
   2  -3   2       72.44       64.64      5.99 o 
   3  -3   2     1420.81     1473.36     21.93 o 
   4  -3   2      221.17      210.47     12.71 o 
   5  -3   2       81.62       67.26     11.91 o 
   6  -3   2       19.25       22.85      9.18 o 
  -8  -2   2        3.14       20.39     14.51 o 
  -7  -2   2       71.68       88.05     14.02 o 
  -6  -2   2       15.39       14.10      4.27 o 
  -5  -2   2      171.38      173.00      9.56 o 
  -4  -2   2      377.27      377.34     14.46 o 
  -3  -2   2     1368.07     1521.18     22.87 o 
  -2  -2   2     2079.26     1911.53     58.80 o 
  -1  -2   2     1163.17     1168.83     13.77 o 
   0  -2   2     1015.79     1127.19     14.60 o 
   1  -2   2     8567.06     8718.51     66.30 o 
   2  -2   2      368.51      376.75     14.10 o 
   3  -2   2     1178.10     1191.57     37.51 o 
   4  -2   2       42.51       34.84      7.28 o 
   5  -2   2      143.61      108.04     14.84 o 
   6  -2   2       19.88       19.32     14.61 o 
   7  -2   2        2.44        8.57     12.93 o 
  -8  -1   2        2.30       11.25      8.33 o 
  -7  -1   2       13.21       18.34      8.96 o 
  -6  -1   2      181.02      150.42      7.80 o 
  -5  -1   2       13.79       10.01      7.30 o 
  -4  -1   2      521.98      552.62     17.66 o 
  -3  -1   2      896.65      833.93     34.63 o 
  -2  -1   2     6778.71     6438.79     45.27 o 
  -1  -1   2       91.95       82.34      6.27 o 
   0  -1   2     5972.10     5748.27    114.33 o 
   1  -1   2    11155.06    11184.25    112.49 o 
   2  -1   2      643.36      713.89     21.77 o 
   3  -1   2     1078.35     1186.07     27.63 o 
   4  -1   2      189.22      159.94     16.03 o 
   5  -1   2      102.36      106.01     12.14 o 
   6  -1   2        9.52       12.27     11.67 o 
   7  -1   2        1.63        6.43      8.47 o 
  -8   0   2       11.12        9.91      8.18 o 
  -7   0   2        2.58        7.14      8.41 o 
  -6   0   2        8.94        6.56      4.66 o 
  -5   0   2        8.69        6.29      3.86 o 
  -4   0   2      136.43      154.15      7.62 o 
  -3   0   2      228.82      236.24      9.55 o 
  -2   0   2        2.44        0.00      2.27 o 
  -1   0   2    13844.63    12807.13    246.78 o 
   0   0   2       64.30       47.43      1.76 o 
   1   0   2      525.75      520.25     11.85 o 
   2   0   2     3542.58     3628.17     28.61 o 
   3   0   2     2286.66     2402.63     58.57 o 
   4   0   2       54.71       44.05     10.19 o 
   5   0   2      107.33      145.37     20.51 o 
   6   0   2        4.33       24.41      8.55 o 
   7   0   2        0.01        2.35      7.81 o 
  -8   1   2        2.36        0.00      7.45 o 
  -7   1   2       11.75        1.62      7.71 o 
  -6   1   2      176.89      158.66      8.39 o 
  -5   1   2       16.90       20.85      4.31 o 
  -4   1   2      561.36      587.75     12.93 o 
  -3   1   2      951.02      931.53     19.35 o 
  -2   1   2     6537.28     6179.12     41.98 o 
  -1   1   2       86.68       75.86      2.74 o 
   0   1   2     6195.47     5839.76     36.13 o 
   2   1   2      668.39      708.28     21.27 o 
   3   1   2     1114.14     1202.76     27.06 o 
   4   1   2      180.87      151.96     15.10 o 
   5   1   2       96.67      103.13     11.28 o 
   6   1   2        8.74        8.80      7.64 o 
   7   1   2        1.13        4.36      7.96 o 
  -8   2   2        4.03        7.68      7.53 o 
  -7   2   2       74.70       67.71     11.76 o 
  -6   2   2       17.01       23.83      4.45 o 
  -5   2   2      192.28      201.92     11.34 o 
  -4   2   2      345.49      345.36     12.14 o 
  -3   2   2     1387.15     1547.56     15.62 o 
  -2   2   2     2040.44     1872.85     15.89 o 
  -1   2   2     1040.11     1078.71     25.46 o 
   0   2   2      953.31     1100.52     33.11 o 
   1   2   2     8606.57     8845.18     65.82 o 
   2   2   2      289.84      301.09     17.48 o 
   3   2   2     1155.73     1250.19     39.18 o 
   4   2   2       37.81       41.15     10.18 o 
   5   2   2      153.75      144.74     13.01 o 
   6   2   2       19.61       31.65      9.19 o 
   7   2   2        2.39        3.36      7.88 o 
  -8   3   2        0.32        3.32      7.29 o 
  -7   3   2      133.62      138.57     14.07 o 
  -6   3   2      141.60      181.44     14.43 o 
  -5   3   2      184.86      169.10      9.10 o 
  -4   3   2      273.22      271.17     10.90 o 
  -3   3   2      864.49      823.56     19.55 o 
  -2   3   2     1807.49     1606.87     21.23 o 
   0   3   2     3779.55     3681.23     35.55 o 
   1   3   2     4378.21     4481.74     41.60 o 
   2   3   2       79.05       73.28     13.91 o 
   3   3   2     1483.75     1545.30     31.83 o 
   4   3   2      227.28      232.53     31.53 o 
   5   3   2       78.60       76.07     13.62 o 
   6   3   2       19.89       15.61      7.80 o 
   7   3   2        7.10        9.67     14.21 o 
  -8   4   2        4.11       16.61      8.68 o 
  -7   4   2       22.15       28.92     11.44 o 
  -6   4   2       15.43       12.12      4.59 o 
  -5   4   2      125.30      120.09     11.42 o 
  -4   4   2      441.97      423.24     10.86 o 
  -3   4   2      655.57      677.00     15.83 o 
  -2   4   2     3511.64     3565.80     23.34 o 
  -1   4   2     1255.01     1182.65     23.74 o 
   0   4   2     2815.00     2682.47     34.89 o 
   1   4   2      424.05      346.78      9.17 o 
   2   4   2      154.28      162.18      8.24 o 
   3   4   2      129.32      134.36     13.56 o 
   4   4   2      275.46      296.73     15.09 o 
   5   4   2       70.38       96.58     18.80 o 
   6   4   2       18.13        3.02      8.77 o 
   7   4   2        0.15        3.99      7.46 o 
  -8   5   2        0.07        1.96      6.77 o 
  -7   5   2       15.56       12.58      6.94 o 
  -6   5   2       65.62       82.85     10.03 o 
  -5   5   2        1.26        2.27      3.41 o 
  -4   5   2      168.73      160.60      7.14 o 
  -3   5   2     2722.85     2828.63     31.89 o 
  -2   5   2      206.82      211.44      6.01 o 
  -1   5   2     8048.90     7960.38     90.23 o 
   0   5   2      844.01      857.03     23.61 o 
   1   5   2      176.79      163.89      7.99 o 
   2   5   2       82.80       84.14      7.56 o 
   3   5   2      118.78      110.16     10.65 o 
   4   5   2      100.15       98.92     13.68 o 
   5   5   2       12.46        9.41      7.24 o 
   6   5   2        2.41        3.54      7.25 o 
   7   5   2        5.26        6.48      7.63 o 
  -7   6   2        5.09        9.92      6.63 o 
  -6   6   2       16.46       18.18      3.86 o 
  -5   6   2       58.12       68.08      6.67 o 
  -4   6   2      123.73      129.06      7.86 o 
  -3   6   2     1498.04     1735.77     22.82 o 
  -2   6   2      629.07      638.38     12.90 o 
  -1   6   2     2476.83     2374.22     67.52 o 
   0   6   2      218.51      172.18     14.05 o 
   1   6   2     1189.00     1248.99     15.70 o 
   2   6   2      810.14      808.02     14.57 o 
   3   6   2       65.34       50.23     12.48 o 
   4   6   2       17.90       21.97      6.81 o 
   5   6   2       74.25       44.85     17.74 o 
   6   6   2       22.27       26.12     14.38 o 
   7   6   2        1.73        8.82     13.69 o 
  -7   7   2       27.10       14.97      6.57 o 
  -6   7   2      144.60      153.53     14.20 o 
  -5   7   2      429.51      459.59     12.68 o 
  -4   7   2      195.49      188.00      8.72 o 
  -3   7   2     3855.14     3947.13     58.54 o 
  -2   7   2     1792.96     1882.95     31.06 o 
  -1   7   2     3128.04     3239.07     50.19 o 
   0   7   2       83.06      100.81     16.35 o 
   1   7   2      602.28      633.42     13.94 o 
   2   7   2      494.18      510.24     13.95 o 
   3   7   2      284.56      283.98     16.44 o 
   4   7   2       99.18       74.26     11.26 o 
   5   7   2       90.47       86.30     11.65 o 
   6   7   2       19.19       12.26      5.67 o 
   7   7   2       19.08       11.03      5.49 o 
  -7   8   2        4.98        4.89      6.53 o 
  -6   8   2       37.61       38.19      4.83 o 
  -5   8   2      109.32      103.20      7.85 o 
  -4   8   2      186.58      185.66      7.40 o 
  -3   8   2      838.38      852.63     16.63 o 
  -2   8   2      726.62      726.85     18.59 o 
  -1   8   2     1480.59     1398.71     24.69 o 
   0   8   2      539.50      509.33     15.08 o 
   1   8   2     1362.92     1400.00     19.60 o 
   2   8   2      543.37      572.78     14.49 o 
   3   8   2      433.02      436.31     21.92 o 
   4   8   2       50.28       55.39      7.14 o 
   5   8   2      102.66      116.73     21.37 o 
   6   8   2       49.63       76.04     22.23 o 
   7   8   2        0.92        4.71      7.16 o 
  -7   9   2        5.17        3.23      4.80 o 
  -6   9   2        1.89        9.63      3.25 o 
  -5   9   2      101.01      119.15     12.36 o 
  -4   9   2       44.64       47.08      5.02 o 
  -3   9   2      653.12      686.65     23.39 o 
  -2   9   2      874.32      876.42     25.34 o 
  -1   9   2      548.04      515.36     16.52 o 
   0   9   2     2153.58     2244.54     33.37 o 
   1   9   2      981.66     1015.52     19.83 o 
   2   9   2      598.65      629.95     15.41 o 
   3   9   2       75.35       71.20      8.37 o 
   4   9   2      197.90      203.04     12.25 o 
   5   9   2       37.43       24.06      7.49 o 
   6   9   2        1.42        8.89      5.82 o 
  -7  10   2       11.23        9.98      7.22 o 
  -6  10   2       43.03       37.63      5.32 o 
  -5  10   2      270.19      229.47     11.36 o 
  -4  10   2      157.64      156.08     11.27 o 
  -3  10   2      217.12      213.89      8.69 o 
  -2  10   2      161.03      165.63      8.21 o 
  -1  10   2     1940.28     1959.92     28.43 o 
   0  10   2      527.61      429.44     14.14 o 
   1  10   2       35.57       53.06      5.88 o 
   2  10   2      674.88      666.55     15.85 o 
   3  10   2      406.83      456.11     19.52 o 
   4  10   2       75.80       59.88      8.11 o 
   5  10   2       50.73       52.54     15.04 o 
   6  10   2       11.47        3.22      4.48 o 
  -7  11   2        6.05        0.00      6.75 o 
  -6  11   2       69.58       63.85     10.87 o 
  -5  11   2       35.45       27.25      4.67 o 
  -4  11   2       11.72        5.21      4.35 o 
  -3  11   2      297.32      286.30     10.94 o 
  -2  11   2      681.24      717.98     22.87 o 
  -1  11   2      365.23      363.69     12.22 o 
   0  11   2      362.48      363.17     11.39 o 
   1  11   2     1126.97     1102.85     25.51 o 
   2  11   2      258.38      278.77     13.56 o 
   3  11   2      338.78      344.19     13.86 o 
   4  11   2       46.75       59.67      9.30 o 
   5  11   2       29.91       39.31      8.43 o 
   6  11   2        1.38        6.08      8.71 o 
  -7  12   2        4.91       10.60      7.27 o 
  -6  12   2       15.46       30.54      7.06 o 
  -5  12   2       25.05       23.70      5.78 o 
  -4  12   2       18.39       16.76      4.26 o 
  -3  12   2      187.02      212.04     13.13 o 
  -2  12   2      317.46      321.03     17.68 o 
  -1  12   2       59.83       68.51      7.84 o 
   0  12   2     1055.47     1116.42     32.00 o 
   1  12   2      151.78      142.27     11.55 o 
   2  12   2      306.16      332.45     11.20 o 
   3  12   2      189.97      217.98     19.15 o 
   4  12   2       43.65       42.20      8.93 o 
   5  12   2       29.69       21.29      5.60 o 
   6  12   2        1.93        6.05      3.99 o 
  -6  13   2       23.78       12.40      8.11 o 
  -5  13   2        5.38        7.89      4.58 o 
  -4  13   2       76.46       56.18     15.70 o 
  -3  13   2        9.44       11.31      3.30 o 
  -2  13   2       58.09       55.81      5.70 o 
  -1  13   2      278.80      306.43     13.95 o 
   0  13   2      341.83      299.82     33.99 o 
   1  13   2       69.53       64.73      7.13 o 
   2  13   2       83.25       89.34      8.69 o 
   3  13   2       63.39       73.37     10.03 o 
   4  13   2      121.90      118.47     12.40 o 
   5  13   2       19.81       12.70      4.38 o 
   6  13   2        2.96        3.10      2.66 o 
  -6  14   2       12.17       11.49      8.87 o 
  -5  14   2      109.03      112.23     11.64 o 
  -4  14   2       77.42       67.24      8.05 o 
  -3  14   2      199.76      203.99     13.30 o 
  -2  14   2      471.13      526.68     30.49 o 
  -1  14   2        3.15        5.32      3.68 o 
   0  14   2       25.06       14.89      5.85 o 
   1  14   2       46.94       36.99      6.14 o 
   2  14   2      295.40      318.51     15.59 o 
   3  14   2       71.34       89.54      8.54 o 
   4  14   2       19.31       18.13      3.98 o 
   5  14   2       16.75       20.46      5.02 o 
  -6  15   2       30.77       27.86      6.57 o 
  -5  15   2       21.09       21.35      5.21 o 
  -4  15   2      113.92      114.85     11.57 o 
  -3  15   2       45.74       43.42      6.31 o 
  -2  15   2      376.34      392.23     16.45 o 
  -1  15   2       13.55       13.94      3.99 o 
   0  15   2      154.13      140.41     11.60 o 
   1  15   2       28.78       19.44      4.36 o 
   2  15   2       10.02        8.43      4.10 o 
   3  15   2       79.39       80.18      8.55 o 
   4  15   2        4.79        6.45      3.68 o 
   5  15   2       32.63       16.00     17.91 o 
  -5  16   2       23.30       16.84      4.82 o 
  -4  16   2       79.76       90.71     10.13 o 
  -3  16   2       69.44       83.02     11.41 o 
  -2  16   2      139.19      150.19     11.94 o 
  -1  16   2       54.15       67.45      8.56 o 
   0  16   2       81.91       92.00     11.74 o 
   1  16   2       20.31       17.27      5.27 o 
   2  16   2      151.49      151.02     16.98 o 
   3  16   2       46.63       58.59      8.46 o 
   4  16   2       31.48       23.60      4.92 o 
   5  16   2       17.40       18.43      7.32 o 
  -5  17   2       13.51       14.05      5.99 o 
  -4  17   2        3.75        8.27      3.74 o 
  -3  17   2       89.53       87.61      9.53 o 
  -2  17   2       57.14       47.54      6.10 o 
  -1  17   2       18.34       15.21      4.33 o 
   0  17   2       41.16       43.80      7.82 o 
   1  17   2       48.63       36.39      6.01 o 
   2  17   2       36.64       36.04      9.15 o 
   3  17   2       39.74       51.36      9.82 o 
   4  17   2       42.74       39.24      8.17 o 
  -5  18   2       11.07        6.61      8.34 o 
  -4  18   2       38.35       37.21      7.84 o 
  -3  18   2       15.08       15.94      5.34 o 
  -2  18   2      117.68      131.09     11.70 o 
  -1  18   2      289.18      322.94     16.23 o 
   0  18   2       41.17       46.54     10.16 o 
   1  18   2       42.99       50.78      7.27 o 
   2  18   2       83.61       79.74     11.14 o 
   3  18   2       56.00       55.40     10.03 o 
   4  18   2        5.70       13.66      6.71 o 
  -4  19   2        3.97        5.72      5.54 o 
  -3  19   2      105.76      100.75     10.93 o 
  -2  19   2       34.09       25.93      5.51 o 
  -1  19   2       25.74       23.28      5.92 o 
   0  19   2       14.59       16.59      4.91 o 
   1  19   2        3.40        9.53      4.11 o 
   2  19   2       35.07       25.74      7.00 o 
   3  19   2       17.89       21.55      6.17 o 
   4  19   2       11.34        3.07      3.73 o 
  -4  20   2        8.58        4.40      8.61 o 
  -3  20   2       21.46       19.58     10.78 o 
  -2  20   2        5.23        3.75      2.86 o 
  -1  20   2       75.11       74.31      8.07 o 
   0  20   2       25.78       33.36      8.51 o 
   1  20   2       35.47       37.08      7.58 o 
   2  20   2       24.95       23.74      5.78 o 
   3  20   2       14.27       12.93      5.81 o 
  -3  21   2       15.54       13.62      4.52 o 
  -2  21   2        8.69        1.07      4.90 o 
  -1  21   2       26.57       23.33      6.09 o 
   0  21   2       20.22       14.99      9.27 o 
   1  21   2       18.48       14.00      7.55 o 
   2  21   2       33.90       44.48     15.40 o 
  -2  22   2       17.51       18.73      7.69 o 
  -1  22   2       26.00       28.94     15.30 o 
   0  22   2       17.67       27.01      7.74 o 
   1  22   2       14.92       11.91      6.61 o 
  -2 -22   3        0.24       16.62     15.10 o 
  -1 -22   3       14.02       12.66     16.55 o 
   0 -22   3        5.81        3.76     12.47 o 
   1 -22   3       21.11       28.82     10.19 o 
  -3 -21   3        1.20        3.15     10.65 o 
  -2 -21   3       47.54       52.73     10.71 o 
  -1 -21   3       48.00       57.33     11.81 o 
   0 -21   3       28.24       84.69     21.57 o 
   1 -21   3       29.03       15.96     12.66 o 
   2 -21   3       20.97       35.29     12.53 o 
  -4 -20   3        4.20        8.40      8.37 o 
  -3 -20   3        7.04        5.91      7.73 o 
  -2 -20   3       25.07       22.80     11.58 o 
  -1 -20   3        0.28        0.00      6.41 o 
   0 -20   3       42.11       36.75     10.88 o 
   1 -20   3       20.64       31.33     14.44 o 
   2 -20   3       29.06       21.59      8.59 o 
   3 -20   3        9.49       18.95      8.00 o 
  -4 -19   3       36.80       39.65     10.74 o 
  -3 -19   3       13.48        5.36      7.90 o 
  -2 -19   3       76.85       75.26     15.24 o 
  -1 -19   3       90.60       73.09     11.13 o 
   0 -19   3       36.17       35.36      7.32 o 
   1 -19   3       28.71       23.47      6.75 o 
   2 -19   3        6.50        6.44      7.96 o 
   3 -19   3        0.62        2.29      7.02 o 
  -5 -18   3        9.39        5.80      8.61 o 
  -4 -18   3       21.26       14.94      9.90 o 
  -3 -18   3       49.40       56.15     11.42 o 
  -2 -18   3       53.54       66.66     23.22 o 
  -1 -18   3       28.70       34.41      7.63 o 
   0 -18   3       41.88       45.49      9.66 o 
   1 -18   3      113.04      112.64      9.97 o 
   2 -18   3       18.30       13.22     11.77 o 
   3 -18   3       45.21       49.98     14.77 o 
   4 -18   3        5.81        3.83      8.57 o 
  -5 -17   3       11.05        9.69      8.62 o 
  -4 -17   3       28.73       31.26      9.15 o 
  -3 -17   3       20.13       10.69      8.85 o 
  -2 -17   3      166.02      167.00     22.03 o 
  -1 -17   3      121.77      116.41     10.86 o 
   0 -17   3       18.59       23.62      7.43 o 
   1 -17   3       81.31       75.43      9.94 o 
   2 -17   3       79.11       88.53     13.95 o 
   3 -17   3       13.76       15.24      4.56 o 
   4 -17   3        3.29        0.00      5.64 o 
  -5 -16   3       13.55       12.16      9.53 o 
  -4 -16   3       27.01       22.76      9.75 o 
  -3 -16   3        5.78        6.26      8.69 o 
  -2 -16   3      218.99      224.99     15.95 o 
  -1 -16   3      304.98      326.45     15.66 o 
   0 -16   3       35.59       40.15      9.41 o 
   1 -16   3       54.57       56.43     15.60 o 
   2 -16   3        4.56        1.45      3.88 o 
   3 -16   3       43.76       44.56      8.03 o 
   4 -16   3       23.83        9.52      5.96 o 
   5 -16   3        7.73       10.82     11.28 o 
  -6 -15   3       32.16       50.46     23.28 o 
  -5 -15   3      137.82      149.53     14.37 o 
  -4 -15   3       14.80        3.47      8.36 o 
  -3 -15   3      219.15      229.67     16.25 o 
  -2 -15   3       20.26       15.85      9.27 o 
  -1 -15   3       37.17       36.89      9.46 o 
   0 -15   3      143.05      152.45     23.35 o 
   1 -15   3       32.88       32.31      4.56 o 
   2 -15   3       91.19       99.07      7.37 o 
   3 -15   3        1.54        1.68      5.03 o 
   4 -15   3       32.45       28.10      5.37 o 
   5 -15   3        9.20       10.15     13.75 o 
  -6 -14   3       30.90       36.21     10.16 o 
  -5 -14   3       12.39       21.10      9.15 o 
  -4 -14   3       36.92       35.87     13.82 o 
  -3 -14   3      316.50      292.22     17.65 o 
  -2 -14   3       43.03       32.86      8.77 o 
  -1 -14   3      170.76      169.47     13.56 o 
   0 -14   3        0.79        0.20      6.20 o 
   1 -14   3       30.94       31.28      5.53 o 
   2 -14   3       62.89       68.97      6.80 o 
   3 -14   3       77.25       76.45      7.81 o 
   4 -14   3        4.93        0.10      6.21 o 
   5 -14   3       15.01       22.93      8.49 o 
  -6 -13   3       28.13       42.33     10.63 o 
  -5 -13   3       87.46       83.55     21.93 o 
  -4 -13   3       27.04       21.11      9.23 o 
  -3 -13   3      535.20      567.96     21.80 o 
  -2 -13   3      156.17      158.31     12.27 o 
  -1 -13   3       30.54       17.77      7.34 o 
   0 -13   3       42.16       41.81      6.40 o 
   1 -13   3      250.08      294.02     15.84 o 
   2 -13   3      761.52      837.98     21.95 o 
   3 -13   3       78.09       69.12      7.70 o 
   4 -13   3       51.44       47.17      7.11 o 
   5 -13   3       17.62       15.45      8.00 o 
  -7 -12   3        3.12       10.49     14.97 o 
  -6 -12   3        4.63        2.85      7.74 o 
  -5 -12   3       14.95        5.13      8.61 o 
  -4 -12   3       91.94       83.68     12.29 o 
  -3 -12   3      205.18      220.43     15.61 o 
  -2 -12   3       31.38       33.58     13.55 o 
  -1 -12   3      152.46      143.59     19.06 o 
   0 -12   3      242.64      246.68      7.96 o 
   1 -12   3      110.32      108.33      6.47 o 
   2 -12   3      388.87      377.48     15.38 o 
   3 -12   3      303.72      339.63     15.41 o 
   4 -12   3       80.81       72.97      7.23 o 
   5 -12   3       36.04       22.48      8.70 o 
   6 -12   3        0.41        0.00      7.60 o 
  -7 -11   3        6.77        8.71     13.65 o 
  -6 -11   3       24.18       31.90      8.89 o 
  -5 -11   3      198.37      217.99     16.04 o 
  -4 -11   3       85.68       83.47     17.64 o 
  -3 -11   3      199.99      178.40     12.98 o 
  -2 -11   3      116.74      124.47     10.65 o 
  -1 -11   3      317.05      330.11     26.58 o 
   0 -11   3      430.79      409.70     11.25 o 
   1 -11   3       33.32       39.89      5.66 o 
   2 -11   3      466.19      514.55     19.62 o 
   3 -11   3      277.57      272.46     19.85 o 
   4 -11   3       15.75        7.02      4.84 o 
   5 -11   3      105.33      118.28     13.25 o 
   6 -11   3        6.65       10.73      8.22 o 
  -7 -10   3        0.36        8.51     13.52 o 
  -6 -10   3       54.09       49.44      9.87 o 
  -5 -10   3       78.47       74.40     12.23 o 
  -4 -10   3      196.85      191.22     14.62 o 
  -3 -10   3      656.35      716.56     25.04 o 
  -2 -10   3       94.90      104.94     20.68 o 
  -1 -10   3      885.29      895.55     26.65 o 
   0 -10   3      354.36      349.50     10.62 o 
   1 -10   3      760.19      782.91     18.41 o 
   2 -10   3      127.66      127.33      9.70 o 
   3 -10   3      113.44      125.90      9.56 o 
   4 -10   3       46.33       33.76      5.81 o 
   5 -10   3        4.71        9.16      8.23 o 
   6 -10   3       16.13       16.42      9.48 o 
  -7  -9   3        0.87        5.61     13.72 o 
  -6  -9   3       49.54       32.21      9.96 o 
  -5  -9   3       54.49       74.53     11.58 o 
  -4  -9   3      427.36      423.12     18.55 o 
  -3  -9   3      148.35      150.44     31.53 o 
  -2  -9   3      609.29      579.75     19.92 o 
  -1  -9   3      736.79      778.49     20.39 o 
   0  -9   3       26.86       22.51      3.33 o 
   1  -9   3       10.19        5.66      4.67 o 
   2  -9   3      469.36      457.77     24.83 o 
   3  -9   3      107.31      101.40      8.50 o 
   4  -9   3      166.12      157.33     17.74 o 
   5  -9   3       36.40       34.30     13.45 o 
   6  -9   3        4.71       14.60      9.59 o 
  -6  -8   3       20.13       20.82      7.71 o 
  -5  -8   3       58.55       57.43     11.34 o 
  -4  -8   3       49.00       51.62      9.60 o 
  -3  -8   3      978.53      927.46     27.98 o 
  -2  -8   3      157.16      120.90     10.87 o 
  -1  -8   3      389.08      389.80     22.42 o 
   0  -8   3     1185.46     1158.12     27.56 o 
   1  -8   3      671.84      701.28     48.74 o 
   2  -8   3      399.03      403.80     26.25 o 
   3  -8   3      264.71      302.54     13.46 o 
   4  -8   3        8.91       16.35      5.38 o 
   5  -8   3       21.85       24.94      9.77 o 
   6  -8   3       15.35       18.06      9.04 o 
  -7  -7   3        9.18        9.37     14.05 o 
  -6  -7   3       61.25       73.80     12.73 o 
  -5  -7   3      184.29      190.26     14.23 o 
  -4  -7   3      269.93      257.04     14.82 o 
  -3  -7   3      373.17      385.00     28.06 o 
  -2  -7   3     4414.18     4718.52     70.89 o 
  -1  -7   3      528.10      508.85     27.64 o 
   0  -7   3      537.72      576.49     15.70 o 
   1  -7   3      348.87      363.19     14.87 o 
   2  -7   3       24.81       35.71      6.99 o 
   3  -7   3      117.06      109.05      6.74 o 
   4  -7   3      163.48      169.46      8.23 o 
   5  -7   3        0.77        0.00      7.53 o 
   6  -7   3        8.88       14.07      9.79 o 
  -7  -6   3       15.93       19.20      9.53 o 
  -6  -6   3       38.58       32.72      8.60 o 
  -5  -6   3      145.08      138.51     15.70 o 
  -4  -6   3      367.89      339.37     16.60 o 
  -3  -6   3      763.63      738.99     20.47 o 
  -2  -6   3      562.32      581.57     24.67 o 
  -1  -6   3      534.91      474.55     22.56 o 
   0  -6   3      944.84      993.32     22.12 o 
   1  -6   3     2121.86     2315.37     36.61 o 
   2  -6   3      411.33      433.71     14.10 o 
   3  -6   3      458.43      507.23     16.07 o 
   4  -6   3       92.41      100.25      6.95 o 
   5  -6   3       28.81       26.77     12.50 o 
   6  -6   3       21.04       22.60      9.12 o 
   7  -6   3        7.58        2.45      8.57 o 
  -8  -5   3        0.26        0.00      8.56 o 
  -7  -5   3       29.49       24.52      9.09 o 
  -6  -5   3       72.20       64.62      8.99 o 
  -5  -5   3       20.59       10.84      8.11 o 
  -4  -5   3      195.87      198.86     16.29 o 
  -3  -5   3      939.75      876.81     22.72 o 
  -1  -5   3     1743.80     1687.14     15.52 o 
   0  -5   3     1767.42     2013.51     22.72 o 
   1  -5   3     1824.70     1859.79     23.39 o 
   2  -5   3       50.75       43.79      4.80 o 
   3  -5   3      205.22      203.57     12.35 o 
   4  -5   3       54.46       56.57      4.73 o 
   5  -5   3       29.13       46.45     12.00 o 
   6  -5   3       33.41       37.23     10.72 o 
   7  -5   3        0.90        3.88      8.31 o 
  -8  -4   3        4.82       16.57      8.76 o 
  -7  -4   3       87.23       87.12     12.43 o 
  -6  -4   3      231.11      224.46     12.69 o 
  -5  -4   3        0.99        0.00      9.17 o 
  -4  -4   3     1019.83     1089.62     31.32 o 
  -3  -4   3     3224.58     3575.39     78.42 o 
  -2  -4   3      267.50      295.55     18.40 o 
   0  -4   3     1468.95     1421.21     28.16 o 
   1  -4   3     2658.67     2755.67     23.55 o 
   2  -4   3      161.43      183.21     13.66 o 
   3  -4   3      172.68      161.54     11.62 o 
   4  -4   3       40.80       22.39      7.84 o 
   5  -4   3       18.66       27.61      9.47 o 
   6  -4   3       23.97       49.95     12.90 o 
   7  -4   3        2.10        0.00      8.28 o 
  -8  -3   3        6.01       16.55      8.89 o 
  -7  -3   3        0.30        8.58      8.70 o 
  -6  -3   3       16.33        7.63      5.00 o 
  -5  -3   3       42.03       32.12      7.82 o 
  -4  -3   3       39.43       33.05      7.12 o 
  -3  -3   3      446.03      402.98     18.44 o 
  -2  -3   3      238.82      220.70     11.59 o 
   0  -3   3     1170.04     1061.26     24.91 o 
   1  -3   3     1634.12     1647.43     16.89 o 
   2  -3   3     2871.25     3006.92     36.78 o 
   3  -3   3       48.04       35.97      7.18 o 
   4  -3   3      202.71      188.32     12.50 o 
   5  -3   3       20.98       20.53      8.24 o 
   6  -3   3       33.91       31.83      9.56 o 
   7  -3   3        3.00        3.12      8.90 o 
  -8  -2   3        3.90       15.81      9.46 o 
  -7  -2   3        6.50       15.00      8.32 o 
  -6  -2   3       49.21       57.25     12.03 o 
  -5  -2   3       69.43       75.08      8.07 o 
  -4  -2   3      986.16      988.33     27.91 o 
  -3  -2   3     2403.91     2510.86     42.08 o 
  -2  -2   3     2437.80     2538.54     32.84 o 
  -1  -2   3      231.29      227.15     13.59 o 
   0  -2   3     6008.83     5675.72     37.05 o 
   1  -2   3      146.23      135.01      5.19 o 
   2  -2   3     1866.78     1950.12     34.17 o 
   3  -2   3     1236.93     1261.89     24.46 o 
   4  -2   3       72.11       64.99      8.25 o 
   5  -2   3       51.58       39.21      9.66 o 
   6  -2   3       40.67       42.21     13.32 o 
   7  -2   3        6.32        9.23      9.44 o 
  -8  -1   3        4.53       11.54      7.82 o 
  -7  -1   3        9.25       10.98      7.64 o 
  -6  -1   3      197.92      178.31      9.60 o 
  -5  -1   3      289.17      306.90     13.79 o 
  -4  -1   3      354.85      373.99     14.47 o 
  -3  -1   3      893.44      814.59     15.62 o 
  -2  -1   3      156.08      137.83      5.85 o 
  -1  -1   3     1459.86     1515.20     26.84 o 
   0  -1   3     6395.09     6006.21     70.08 o 
   1  -1   3     1965.86     2010.57     22.49 o 
   2  -1   3     1781.81     1665.99     47.22 o 
   3  -1   3      153.70      182.48     14.02 o 
   4  -1   3       95.46      121.16     12.08 o 
   5  -1   3       73.89       70.31     13.59 o 
   6  -1   3        1.03        9.78      8.75 o 
   7  -1   3        1.38       11.03     10.89 o 
  -8   0   3        4.03       14.33     14.51 o 
  -7   0   3       49.18       50.48      9.07 o 
  -6   0   3      348.92      394.78     12.36 o 
  -5   0   3       19.53       21.06      5.10 o 
  -4   0   3      241.25      261.14     10.41 o 
  -3   0   3     1934.64     1987.00     28.55 o 
  -2   0   3     1108.77     1126.28     15.03 o 
  -1   0   3      796.21      880.09     23.12 o 
   0   0   3       18.91       39.75      3.51 o 
   1   0   3     7375.82     7501.72     48.48 o 
   2   0   3      187.41      224.35     11.24 o 
   3   0   3     1042.31     1061.77     44.98 o 
   4   0   3      220.83      260.19     21.37 o 
   5   0   3       23.39       30.29     10.98 o 
   6   0   3        2.92       22.60     10.32 o 
   7   0   3        0.10        9.23     12.99 o 
  -8   1   3        4.83        5.22      8.48 o 
  -7   1   3        8.07        8.17      7.57 o 
  -6   1   3      209.51      219.04     10.56 o 
  -5   1   3      268.16      287.19     19.64 o 
  -4   1   3      324.70      344.21     11.24 o 
  -3   1   3      877.65      852.67     17.41 o 
  -2   1   3      167.46      158.53      7.24 o 
  -1   1   3     1386.90     1435.46     12.55 o 
   0   1   3     6403.17     5991.27     39.45 o 
   1   1   3     1867.35     1895.87     17.90 o 
   2   1   3     1841.33     1749.01     44.19 o 
   3   1   3      152.76      190.05     14.38 o 
   4   1   3       94.11       93.14     10.69 o 
   5   1   3       68.52       64.85     10.25 o 
   6   1   3        1.37        0.00     11.67 o 
   7   1   3        1.32        9.14     13.06 o 
  -8   2   3        3.53        5.01      7.75 o 
  -7   2   3        7.70        7.52      7.12 o 
  -6   2   3       57.64       57.30      5.74 o 
  -5   2   3       70.16       67.43      5.03 o 
  -4   2   3     1038.49     1050.34     20.44 o 
  -3   2   3     2361.85     2420.71     27.21 o 
  -2   2   3     2372.57     2565.69     36.90 o 
  -1   2   3      242.45      239.81      6.38 o 
   0   2   3     5981.20     5692.05     38.59 o 
   1   2   3      179.73      174.82      7.53 o 
   2   2   3     1865.04     1970.54     49.16 o 
   3   2   3     1226.32     1303.26     56.29 o 
   4   2   3       75.11       68.11     10.98 o 
   5   2   3       48.60       61.73     14.18 o 
   6   2   3       37.05       25.38      9.65 o 
   7   2   3        5.99       20.34      9.28 o 
  -8   3   3        6.35        4.50      7.52 o 
  -7   3   3        0.43        1.51      6.47 o 
  -6   3   3       21.52       13.84      3.87 o 
  -5   3   3       52.97       46.02      5.52 o 
  -4   3   3       29.64       24.19      4.21 o 
  -3   3   3      491.76      453.01     12.08 o 
  -2   3   3      211.38      212.49      5.62 o 
  -1   3   3     1274.47     1208.11     23.48 o 
   0   3   3     1184.57     1144.55     43.27 o 
   1   3   3     1585.87     1598.40     23.82 o 
   2   3   3     2800.22     2956.16     48.24 o 
   3   3   3       45.91       35.47      3.75 o 
   4   3   3      216.31      201.89     60.28 o 
   5   3   3       26.95       32.06      8.11 o 
   6   3   3       31.24       12.46      8.06 o 
   7   3   3        3.29        2.46      6.40 o 
  -8   4   3        4.99        5.30     10.75 o 
  -7   4   3       87.38       81.90     10.06 o 
  -6   4   3      235.00      242.89     10.59 o 
  -5   4   3        1.00        1.12      3.44 o 
  -4   4   3     1082.99     1127.99     21.03 o 
  -3   4   3     3308.86     3746.71     38.89 o 
  -2   4   3      276.05      302.05      7.17 o 
   0   4   3     1288.73     1303.28     26.58 o 
   1   4   3     2583.80     2749.76     25.65 o 
   2   4   3      191.44      189.74      9.12 o 
   3   4   3      199.31      187.14     10.01 o 
   4   4   3       33.78       33.36     10.85 o 
   5   4   3       20.51       40.12      8.97 o 
   6   4   3       27.22       26.63      8.74 o 
   7   4   3        1.59       17.04      8.82 o 
  -8   5   3        0.65       11.80      8.74 o 
  -7   5   3       30.28       17.40      6.64 o 
  -6   5   3       75.71       73.68      5.89 o 
  -5   5   3       27.06       23.43      3.91 o 
  -4   5   3      177.40      194.42      7.98 o 
  -3   5   3      962.46      946.78     14.64 o 
  -2   5   3     2480.84     2475.02     30.34 o 
  -1   5   3     1615.78     1681.93     33.04 o 
   0   5   3     1761.00     1959.71     18.14 o 
   1   5   3     1722.15     1778.95     20.99 o 
   2   5   3       72.27       60.06      7.28 o 
   3   5   3      208.09      229.04     11.66 o 
   4   5   3       47.38       64.64     10.21 o 
   5   5   3       29.81       28.54      6.61 o 
   6   5   3       35.00       51.32     14.18 o 
   7   5   3        0.72        3.18      7.93 o 
  -7   6   3       17.81       31.39     15.33 o 
  -6   6   3       40.09       41.10      4.98 o 
  -5   6   3      140.04      145.29      7.59 o 
  -4   6   3      352.61      333.93     10.10 o 
  -3   6   3      792.50      799.20     13.11 o 
  -2   6   3      579.36      590.07     16.76 o 
  -1   6   3      565.48      491.53     41.22 o 
   0   6   3     1055.52     1113.64     15.88 o 
   1   6   3     2232.02     2451.35     31.91 o 
   2   6   3      378.69      395.59     32.65 o 
   3   6   3      481.59      524.65     14.16 o 
   4   6   3      102.48      123.35     13.32 o 
   5   6   3       26.92       30.20      8.22 o 
   6   6   3       19.34       25.39      8.49 o 
   7   6   3        7.98        4.30      6.02 o 
  -7   7   3        9.80       19.90      7.35 o 
  -6   7   3       54.82       52.31      6.43 o 
  -5   7   3      165.62      177.67     10.21 o 
  -4   7   3      283.08      298.36      9.91 o 
  -3   7   3      352.57      391.90      9.86 o 
  -2   7   3     4319.22     4683.95     54.20 o 
  -1   7   3      573.33      535.08     17.15 o 
   0   7   3      529.59      560.54     16.05 o 
   1   7   3      388.11      397.70     12.77 o 
   2   7   3       15.37       18.61      3.60 o 
   3   7   3      110.45       94.51      7.85 o 
   4   7   3      169.12      208.33     25.20 o 
   5   7   3        2.06        9.64      3.48 o 
   6   7   3       10.42        7.95      6.83 o 
  -7   8   3        0.25        6.61      4.76 o 
  -6   8   3       25.41       26.55      4.19 o 
  -5   8   3       55.70       56.49      5.69 o 
  -4   8   3       42.08       37.69      5.43 o 
  -3   8   3     1024.23     1032.30     18.33 o 
  -2   8   3      167.94      142.79      8.74 o 
  -1   8   3      416.70      396.47     12.21 o 
   0   8   3     1178.28     1115.01     21.47 o 
   1   8   3      673.68      640.69     16.57 o 
   2   8   3      384.43      401.59     11.21 o 
   3   8   3      252.25      286.55      9.98 o 
   4   8   3        7.19        8.78     11.31 o 
   5   8   3       23.35       22.59      6.53 o 
   6   8   3       17.87       12.01      8.25 o 
  -7   9   3        0.77        2.09      4.63 o 
  -6   9   3       45.34       29.01      4.43 o 
  -5   9   3       40.35       35.70      4.18 o 
  -4   9   3      425.62      437.64     10.86 o 
  -3   9   3      140.76      146.52      5.90 o 
  -2   9   3      604.92      582.36     16.39 o 
  -1   9   3      714.74      727.85     20.94 o 
   0   9   3       28.27       28.72      3.94 o 
   1   9   3       17.32       20.44      3.43 o 
   2   9   3      462.39      482.02     15.27 o 
   3   9   3      107.56      107.17      8.12 o 
   4   9   3      157.91      135.94     14.15 o 
   5   9   3       29.56       27.15      7.95 o 
   6   9   3        3.74       13.56      5.44 o 
  -7  10   3        0.63        4.96      6.52 o 
  -6  10   3       50.61       46.40      5.05 o 
  -5  10   3       75.83       69.72      5.55 o 
  -4  10   3      187.24      177.70      7.98 o 
  -3  10   3      674.62      698.60     16.15 o 
  -2  10   3      100.87       89.07      7.17 o 
  -1  10   3      920.96      873.14     34.76 o 
   0  10   3      400.76      411.94     13.86 o 
   1  10   3      753.55      752.28     22.10 o 
   2  10   3      125.68      128.18     10.01 o 
   3  10   3      114.79      105.86      7.67 o 
   4  10   3       50.01       40.49      7.51 o 
   5  10   3        4.66        9.83     12.70 o 
   6  10   3       15.31       19.76      7.77 o 
  -7  11   3        5.98        0.00      6.10 o 
  -6  11   3       28.32       36.00      6.95 o 
  -5  11   3      195.77      212.87     17.06 o 
  -4  11   3       74.78       80.51      8.08 o 
  -3  11   3      213.82      220.93     11.56 o 
  -2  11   3      124.37      118.78      7.99 o 
  -1  11   3      276.57      290.94     15.58 o 
   0  11   3      440.20      428.29     13.75 o 
   1  11   3       49.82       60.62      7.16 o 
   2  11   3      458.73      551.33     26.36 o 
   3  11   3      277.08      264.42     13.19 o 
   4  11   3       13.18       19.89      6.35 o 
   5  11   3      104.06       94.25     16.30 o 
   6  11   3        7.44        7.36      5.24 o 
  -7  12   3        3.33        6.33      6.66 o 
  -6  12   3        5.96        3.67      2.82 o 
  -5  12   3       14.97       12.38      3.61 o 
  -4  12   3       86.72       77.33      7.89 o 
  -3  12   3      201.96      211.02     12.55 o 
  -2  12   3       33.95       35.60      5.13 o 
  -1  12   3      155.33      138.59      7.54 o 
   0  12   3      250.93      282.84     24.19 o 
   1  12   3       95.32      103.63     10.34 o 
   2  12   3      398.76      418.77     25.02 o 
   3  12   3      294.57      296.26     14.06 o 
   4  12   3       71.00       86.59      9.48 o 
   5  12   3       34.63       34.88     10.19 o 
   6  12   3        0.83        7.15      5.00 o 
  -6  13   3       29.36       28.60      7.75 o 
  -5  13   3       83.52       82.62      9.11 o 
  -4  13   3       30.83       32.34     10.55 o 
  -3  13   3      530.34      539.86     18.08 o 
  -2  13   3      144.41      134.59      7.69 o 
  -1  13   3       23.66       12.70      7.70 o 
   0  13   3       45.31       43.27      8.29 o 
   1  13   3      250.39      272.96     14.11 o 
   2  13   3      766.80      853.79     23.60 o 
   3  13   3       79.47       64.96      9.99 o 
   4  13   3       52.71       71.49      9.61 o 
   5  13   3       16.95       20.59      6.99 o 
  -6  14   3       32.22       18.54     11.51 o 
  -5  14   3       13.11       14.08      3.61 o 
  -4  14   3       45.45       44.63      5.37 o 
  -3  14   3      341.04      314.37     14.32 o 
  -2  14   3       43.83       47.19     11.17 o 
  -1  14   3      173.89      204.13     17.47 o 
   0  14   3        2.19        6.06      3.28 o 
   1  14   3       36.38       35.59      5.17 o 
   2  14   3       65.77       54.76      7.83 o 
   3  14   3       91.11       81.79      8.99 o 
   4  14   3        3.77        8.94      4.08 o 
   5  14   3       13.15        0.00      5.93 o 
  -6  15   3       32.97       34.39      7.70 o 
  -5  15   3      139.46      125.54     23.90 o 
  -4  15   3       11.69        8.31      3.73 o 
  -3  15   3      224.17      227.52     12.49 o 
  -2  15   3       11.44        4.91      3.59 o 
  -1  15   3       29.14       31.46      6.05 o 
   0  15   3      146.39      137.83     12.86 o 
   1  15   3       23.59       23.10      5.69 o 
   2  15   3      103.21      115.14     11.36 o 
   3  15   3        1.82        0.00      4.58 o 
   4  15   3       29.85       26.26      5.59 o 
   5  15   3        9.77       10.14      4.58 o 
  -5  16   3       14.43       12.46      4.00 o 
  -4  16   3       29.69       27.07      5.86 o 
  -3  16   3        2.94        0.87      3.79 o 
  -2  16   3      215.86      241.81     11.65 o 
  -1  16   3      300.87      320.71     22.30 o 
   0  16   3       30.61       21.74      6.71 o 
   1  16   3       62.26       56.60      7.76 o 
   2  16   3        6.68        5.88      3.75 o 
   3  16   3       46.05       44.97     10.03 o 
   4  16   3       25.09       13.65      5.56 o 
   5  16   3        7.96       10.62     10.75 o 
  -5  17   3       10.66       11.34      7.12 o 
  -4  17   3       26.89       27.51      8.40 o 
  -3  17   3       16.95       14.67      3.61 o 
  -2  17   3      159.82      171.67     13.25 o 
  -1  17   3      118.89      120.75     10.43 o 
   0  17   3       19.33       18.26      3.89 o 
   1  17   3       73.89       62.53      9.07 o 
   2  17   3       78.64       83.68     12.31 o 
   3  17   3       15.35       25.73      8.97 o 
   4  17   3        4.73        6.86      4.99 o 
  -5  18   3        8.78        6.31      4.95 o 
  -4  18   3       18.78       21.18      6.45 o 
  -3  18   3       45.74       26.94     10.59 o 
  -2  18   3       53.29       46.72     12.32 o 
  -1  18   3       23.28       20.37      5.75 o 
   0  18   3       42.68       54.80      8.49 o 
   1  18   3      120.48       96.80     14.48 o 
   2  18   3       20.19       18.63      5.42 o 
   3  18   3       50.08       46.45     10.17 o 
   4  18   3        4.90        8.48      3.73 o 
  -4  19   3       36.45       38.14      8.10 o 
  -3  19   3       12.70        6.47      5.51 o 
  -2  19   3       83.96       85.74     17.21 o 
  -1  19   3       91.60       86.62     10.20 o 
   0  19   3       35.25       22.38      4.52 o 
   1  19   3       25.11       12.91      5.16 o 
   2  19   3        6.77        9.43      4.61 o 
   3  19   3        1.23        1.67      6.54 o 
  -4  20   3        6.05       11.37      4.97 o 
  -3  20   3        6.72       10.27      4.68 o 
  -2  20   3       23.47       24.89      7.82 o 
  -1  20   3        0.68        4.85      3.96 o 
   0  20   3       37.16       31.25      6.71 o 
   1  20   3       20.58       18.16      5.67 o 
   2  20   3       26.63       23.74     10.62 o 
   3  20   3        8.19        8.25      6.15 o 
  -3  21   3        1.40        5.83      7.29 o 
  -2  21   3       49.12       59.21     12.81 o 
  -1  21   3       45.07       42.31     16.69 o 
   0  21   3       27.97       31.15      9.05 o 
   1  21   3       30.59       35.31      7.19 o 
   2  21   3       21.48       25.49      8.12 o 
  -2  22   3        0.32       19.47     10.16 o 
  -1  22   3       15.52       16.84      6.23 o 
   0  22   3        6.34        9.41      8.51 o 
   1  22   3       19.98       32.98     14.77 o 
  -1 -22   4        0.88        5.54     15.90 o 
   0 -22   4        6.67        3.96     14.77 o 
  -3 -21   4        1.31        8.10      8.43 o 
  -2 -21   4        4.25        3.17      7.31 o 
  -1 -21   4       32.70       30.09      8.79 o 
   0 -21   4       39.84       57.05     17.21 o 
   1 -21   4       35.89       32.32     14.71 o 
  -3 -20   4       12.06       21.13      8.93 o 
  -2 -20   4       38.32       32.59      8.94 o 
  -1 -20   4       16.40        6.51      6.92 o 
   0 -20   4        1.43       11.57      9.56 o 
   1 -20   4       40.79       17.45      6.80 o 
   2 -20   4       37.79       20.97     16.69 o 
  -4 -19   4        5.12        8.02      9.02 o 
  -3 -19   4        3.59       10.06      8.20 o 
  -2 -19   4       16.33       22.21      8.09 o 
  -1 -19   4       32.30       33.04      8.20 o 
   0 -19   4       73.83       83.03     11.85 o 
   1 -19   4       10.25        6.26      6.32 o 
   2 -19   4       11.26        7.82      6.05 o 
   3 -19   4        6.75       12.79      7.45 o 
  -5 -18   4        5.09        0.00      9.20 o 
  -4 -18   4       20.98       24.04     10.41 o 
  -3 -18   4       24.93        9.35      8.17 o 
  -2 -18   4       45.63       38.60      9.06 o 
  -1 -18   4       38.56       38.14      8.40 o 
   0 -18   4        2.56        1.44      6.10 o 
   1 -18   4       13.36       20.66      6.72 o 
   2 -18   4       15.93       11.49      6.89 o 
   3 -18   4        1.94        0.00      4.91 o 
  -5 -17   4        9.65        8.12      9.33 o 
  -4 -17   4       13.11       31.87     10.14 o 
  -3 -17   4       17.91       11.41      8.54 o 
  -2 -17   4        1.75        2.96      8.31 o 
  -1 -17   4        6.38        9.83      7.80 o 
   0 -17   4       71.05       62.24     14.11 o 
   1 -17   4       26.24       13.24      8.71 o 
   2 -17   4       69.93       69.49      9.74 o 
   3 -17   4       11.73       15.88      4.94 o 
   4 -17   4        1.58        8.11      5.84 o 
  -5 -16   4       43.42       52.84     12.45 o 
  -4 -16   4        7.51       10.54      9.49 o 
  -3 -16   4      133.87      127.38     30.31 o 
  -2 -16   4      153.16      154.74     14.44 o 
  -1 -16   4       50.23       48.56      9.98 o 
   0 -16   4      179.35      190.87     14.52 o 
   1 -16   4       64.11       58.33      8.39 o 
   2 -16   4       11.72       14.26      5.12 o 
   3 -16   4        0.47        0.00      4.31 o 
   4 -16   4        6.38        7.97      6.14 o 
  -6 -15   4       12.35       17.75      9.30 o 
  -5 -15   4       34.66       45.29     11.14 o 
  -4 -15   4      165.90      174.21     23.12 o 
  -3 -15   4      137.07      136.44     15.29 o 
  -2 -15   4      168.49      180.72     14.26 o 
  -1 -15   4      117.54      125.14     11.63 o 
   0 -15   4       38.89       41.94      7.89 o 
   1 -15   4       60.31       40.18      8.56 o 
   2 -15   4       48.00       46.11      6.02 o 
   3 -15   4       48.72       45.71      8.86 o 
   4 -15   4        1.95        3.29      4.66 o 
  -6 -14   4       48.08       60.76     11.82 o 
  -5 -14   4       84.08      103.63     15.20 o 
  -4 -14   4       36.20       23.80     15.53 o 
  -3 -14   4       71.49       66.39     12.93 o 
  -2 -14   4      273.68      256.08     17.13 o 
  -1 -14   4      174.96      189.16     13.85 o 
   0 -14   4       78.66       86.03     10.87 o 
   1 -14   4      170.71      162.42      9.05 o 
   2 -14   4       19.49       19.75      7.73 o 
   3 -14   4       15.44        6.36      6.54 o 
   4 -14   4        5.20        9.45      9.03 o 
   5 -14   4       10.60        8.71      7.39 o 
  -6 -13   4        8.74        5.18      8.49 o 
  -5 -13   4       26.95       34.00      9.75 o 
  -4 -13   4      461.29      485.20     23.40 o 
  -3 -13   4      109.41      114.43     14.04 o 
  -2 -13   4     1491.03     1678.24     35.43 o 
  -1 -13   4      300.00      310.51     15.00 o 
   0 -13   4       12.84        4.91      6.57 o 
   1 -13   4       24.24       20.75      4.53 o 
   2 -13   4       40.44       35.84      7.74 o 
   3 -13   4      107.60      107.27     31.10 o 
   4 -13   4       12.30       19.92      5.00 o 
   5 -13   4       12.41       10.92     11.01 o 
  -7 -12   4        5.76       14.97     14.51 o 
  -6 -12   4       69.61       78.65     13.17 o 
  -5 -12   4      108.62      112.41     13.79 o 
  -4 -12   4        3.17        4.84      9.84 o 
  -3 -12   4       46.47       63.81     11.24 o 
  -2 -12   4       90.97       98.05     11.35 o 
  -1 -12   4      203.82      193.67     11.72 o 
   0 -12   4        4.72        3.11      1.95 o 
   1 -12   4      143.05      154.43     12.33 o 
   2 -12   4      227.27      229.23     19.29 o 
   3 -12   4       21.80       15.63      5.43 o 
   4 -12   4       34.69       19.18      5.21 o 
   5 -12   4       18.21       15.21      9.17 o 
  -7 -11   4        7.97        1.85      6.96 o 
  -6 -11   4       17.27       24.93     11.38 o 
  -5 -11   4       54.49       38.41     19.82 o 
  -4 -11   4       71.38       82.91     12.34 o 
  -3 -11   4      194.31      193.41     13.71 o 
  -2 -11   4       76.08       73.87      9.06 o 
  -1 -11   4       47.26       38.49     13.49 o 
   0 -11   4      205.19      198.24     10.29 o 
   1 -11   4      243.36      242.53      9.79 o 
   2 -11   4      340.84      342.68     15.73 o 
   3 -11   4       16.76       14.19      4.99 o 
   4 -11   4       16.62        7.52      5.51 o 
   5 -11   4        7.22       11.72      8.18 o 
  -7 -10   4       10.63       16.89      7.53 o 
  -6 -10   4       14.88       22.87     10.13 o 
  -5 -10   4       36.81       46.72     13.11 o 
  -4 -10   4       51.79       50.38     11.35 o 
  -3 -10   4      180.92      161.72     12.89 o 
  -2 -10   4      274.16      250.31     14.13 o 
  -1 -10   4      373.36      360.20     19.09 o 
   0 -10   4      496.02      507.07     13.04 o 
   1 -10   4      989.27     1006.68     20.56 o 
   2 -10   4      500.37      489.10     36.21 o 
   3 -10   4      233.81      266.86     14.65 o 
   4 -10   4       29.68       25.87      5.56 o 
   5 -10   4       44.34       90.63     13.58 o 
   6 -10   4        0.58        3.30     11.54 o 
  -7  -9   4       11.13        5.09      6.50 o 
  -6  -9   4        7.43        5.06     14.77 o 
  -5  -9   4      138.70      118.39     17.87 o 
  -4  -9   4      270.07      281.47     19.28 o 
  -3  -9   4      201.23      208.24     13.55 o 
  -2  -9   4      699.09      729.21     25.93 o 
  -1  -9   4      470.12      561.92     19.82 o 
   0  -9   4     2684.16     2772.76     58.81 o 
   1  -9   4       61.19       62.80      6.56 o 
   2  -9   4      470.42      475.73     29.94 o 
   3  -9   4      136.82      152.50     16.88 o 
   4  -9   4        4.35        9.48      4.50 o 
   5  -9   4       10.05       19.85      9.14 o 
   6  -9   4       10.65        4.52      7.88 o 
  -7  -8   4        0.80        0.00      6.31 o 
  -6  -8   4       35.34       31.10      7.96 o 
  -5  -8   4       82.32       67.50     12.10 o 
  -4  -8   4       25.41       14.95     17.08 o 
  -3  -8   4      269.06      234.53     12.84 o 
  -2  -8   4       62.56       69.02     13.62 o 
  -1  -8   4       13.03       11.98     12.76 o 
   0  -8   4       63.58       56.81      6.39 o 
   1  -8   4      998.07     1019.48     26.85 o 
   2  -8   4      263.91      285.01     10.84 o 
   3  -8   4        1.84        0.00      3.89 o 
   4  -8   4       37.50       23.99      4.76 o 
   5  -8   4       37.45       35.70     10.09 o 
   6  -8   4        7.18       16.54     12.14 o 
  -7  -7   4        9.57        6.67      6.02 o 
  -6  -7   4       10.52       22.04      8.72 o 
  -5  -7   4      155.06      132.18     17.08 o 
  -4  -7   4       29.43       19.52      8.96 o 
  -3  -7   4      740.63      727.68     23.77 o 
  -2  -7   4     1476.35     1471.29     30.99 o 
  -1  -7   4      200.36      192.82     11.80 o 
   0  -7   4     2553.59     2396.44     44.18 o 
   1  -7   4      100.21      101.14      5.75 o 
   2  -7   4      493.90      498.16     13.35 o 
   3  -7   4       34.86       33.00     12.00 o 
   4  -7   4       11.22        8.64      3.31 o 
   5  -7   4       16.67       18.72      9.41 o 
   6  -7   4        8.01        4.09      8.48 o 
  -7  -6   4       65.90       58.72      8.86 o 
  -6  -6   4       85.03      106.39     14.44 o 
  -5  -6   4       60.37       51.46     10.26 o 
  -4  -6   4       50.19       67.87     15.30 o 
  -3  -6   4      817.99      799.70     26.11 o 
  -2  -6   4     2449.17     2578.53     44.56 o 
  -1  -6   4      958.22     1012.98     23.36 o 
   0  -6   4      704.52      731.24     11.40 o 
   1  -6   4      464.60      476.11     15.31 o 
   2  -6   4      638.76      695.28     16.94 o 
   3  -6   4      312.27      264.92     10.58 o 
   4  -6   4       32.18       29.13     11.77 o 
   5  -6   4        2.84        0.00     10.62 o 
   6  -6   4        8.70       15.79      8.51 o 
  -8  -5   4        7.75        8.99      8.75 o 
  -7  -5   4        9.33        5.58      5.38 o 
  -6  -5   4       44.56       39.74      8.58 o 
  -5  -5   4       52.28       63.80     10.98 o 
  -4  -5   4      198.43      189.30     13.06 o 
  -3  -5   4       41.00       20.31     11.67 o 
  -2  -5   4        0.77        2.96      9.07 o 
  -1  -5   4     2151.64     2267.53     31.07 o 
   0  -5   4     4452.63     4542.02     50.33 o 
   1  -5   4      349.66      336.60     10.96 o 
   2  -5   4     3781.97     4189.45     45.53 o 
   3  -5   4      258.32      256.29     15.59 o 
   4  -5   4       70.18       80.60     11.25 o 
   5  -5   4        7.24       12.71      7.73 o 
   6  -5   4        2.59        9.09      8.33 o 
  -8  -4   4        3.87        0.00      8.12 o 
  -7  -4   4        8.87        7.73     11.80 o 
  -6  -4   4      109.79       99.68     18.73 o 
  -5  -4   4      105.31      118.51     15.72 o 
  -4  -4   4      247.53      233.86     23.35 o 
  -3  -4   4     1473.97     1399.28     30.82 o 
  -2  -4   4      634.90      673.46     23.52 o 
  -1  -4   4      760.81      793.64     33.77 o 
   0  -4   4      438.37      414.62     11.54 o 
   1  -4   4      828.27      809.37     18.68 o 
   2  -4   4     1237.73     1356.37     26.55 o 
   3  -4   4       69.28       58.96      4.00 o 
   4  -4   4        7.91       18.29      7.38 o 
   5  -4   4       14.51       24.54      8.65 o 
   6  -4   4        1.78       10.64      8.71 o 
  -8  -3   4        9.97        0.00      8.05 o 
  -7  -3   4       19.49       15.71      6.92 o 
  -6  -3   4       55.18       55.67      9.54 o 
  -5  -3   4      111.48       95.07     10.41 o 
  -4  -3   4      873.86      925.88     26.86 o 
  -3  -3   4      716.32      731.05     37.99 o 
  -2  -3   4      494.09      459.93     16.87 o 
  -1  -3   4      675.95      676.44     25.10 o 
   0  -3   4      553.71      518.74     14.43 o 
   1  -3   4      611.25      742.63     13.39 o 
   2  -3   4       22.32       20.42      3.10 o 
   3  -3   4       90.46       99.36     10.38 o 
   4  -3   4        9.50       19.81      7.56 o 
   5  -3   4       48.38       75.15     13.10 o 
   6  -3   4       23.70       15.57     20.94 o 
  -8  -2   4        1.84        3.74      7.71 o 
  -7  -2   4       12.62       13.85      5.87 o 
  -6  -2   4      428.51      442.14     15.87 o 
  -5  -2   4      405.55      420.38     16.98 o 
  -4  -2   4      308.06      279.04     14.88 o 
  -3  -2   4     3486.26     3745.02     49.61 o 
  -2  -2   4      465.15      478.27     12.66 o 
  -1  -2   4     4175.85     4088.46     57.91 o 
   0  -2   4       46.12       40.26      3.45 o 
   1  -2   4      901.41      917.49     21.17 o 
   2  -2   4      475.40      522.82     20.43 o 
   3  -2   4       73.66       88.60     11.05 o 
   4  -2   4       68.12       81.92     11.71 o 
   5  -2   4       37.83       53.77     16.72 o 
   6  -2   4       11.92       27.83     11.06 o 
  -8  -1   4        5.62       14.00      7.97 o 
  -7  -1   4       42.72       29.54     10.76 o 
  -6  -1   4      395.55      460.18     20.07 o 
  -5  -1   4       55.83       63.67      8.39 o 
  -4  -1   4     1294.01     1477.46     38.02 o 
  -3  -1   4      938.07     1010.19     19.87 o 
  -2  -1   4      672.86      684.03     17.88 o 
  -1  -1   4      565.60      585.77     14.24 o 
   0  -1   4     1146.40     1113.07     13.08 o 
   1  -1   4     1098.77     1166.11     15.04 o 
   2  -1   4      156.48      176.38      7.99 o 
   3  -1   4      275.79      267.34     13.17 o 
   4  -1   4      133.27      152.49     11.96 o 
   5  -1   4        4.05       11.86      8.04 o 
   6  -1   4       20.97       13.19     12.07 o 
  -8   0   4        1.53        3.23     11.05 o 
  -7   0   4        4.83        6.17      4.75 o 
  -6   0   4        1.28        1.41      4.91 o 
  -5   0   4        3.35       17.53      6.12 o 
  -4   0   4      122.79      127.08      9.76 o 
  -3   0   4      211.91      214.34     11.37 o 
  -2   0   4      181.55      197.71     10.52 o 
  -1   0   4      891.17      860.86     30.97 o 
   0   0   4       17.99       30.58      5.45 o 
   1   0   4     2459.83     2341.63     23.87 o 
   2   0   4      350.14      378.70     12.47 o 
   3   0   4       20.63       21.32      6.34 o 
   4   0   4       96.25       77.20     10.33 o 
   5   0   4       12.17       18.67     10.55 o 
   6   0   4       12.11        8.33      8.74 o 
  -8   1   4        5.24       14.92      7.73 o 
  -7   1   4       47.97       57.39     11.25 o 
  -6   1   4      405.11      444.34     19.60 o 
  -5   1   4       55.06       56.27      5.31 o 
  -4   1   4     1354.42     1523.28     31.05 o 
  -3   1   4      880.44      975.66     17.50 o 
  -2   1   4      640.63      650.11     37.84 o 
  -1   1   4      491.09      479.78     15.00 o 
   0   1   4     1222.04     1227.98     17.48 o 
   1   1   4     1096.64     1167.56     15.09 o 
   2   1   4      158.91      175.51      8.22 o 
   3   1   4      266.34      277.01     21.70 o 
   4   1   4      136.46      172.51     16.12 o 
   5   1   4        3.25        0.00      4.48 o 
   6   1   4       22.08       28.82     16.62 o 
  -8   2   4        1.88        0.00     12.33 o 
  -7   2   4       12.29       19.07      7.68 o 
  -6   2   4      428.64      411.82     20.49 o 
  -5   2   4      409.16      393.20     10.08 o 
  -4   2   4      306.79      284.38      9.07 o 
  -3   2   4     3590.72     3949.18     48.45 o 
  -2   2   4      537.87      557.66     14.02 o 
  -1   2   4     4062.26     3989.53     43.61 o 
   0   2   4       56.84       46.36      4.76 o 
   1   2   4      870.73      896.46     20.94 o 
   2   2   4      484.94      530.28     18.51 o 
   3   2   4       67.91       69.42      6.57 o 
   4   2   4       73.05       66.35     12.17 o 
   5   2   4       37.39       40.47      7.67 o 
   6   2   4       12.08       14.88      8.28 o 
  -8   3   4        9.13        9.87      8.08 o 
  -7   3   4       22.54       11.49      6.57 o 
  -6   3   4       61.02       46.14      5.08 o 
  -5   3   4      124.24      107.91      7.21 o 
  -4   3   4      882.01      957.84     18.72 o 
  -3   3   4      697.20      708.10     14.58 o 
  -2   3   4      514.29      529.02     13.62 o 
  -1   3   4      784.94      729.94     20.77 o 
   0   3   4      577.44      532.08     13.86 o 
   1   3   4      613.60      757.18     26.55 o 
   2   3   4       38.13       41.41      6.72 o 
   3   3   4       90.18       88.14      8.13 o 
   4   3   4        8.08       15.46      6.79 o 
   5   3   4       49.77       65.81     16.36 o 
   6   3   4       25.42       29.42     16.23 o 
  -8   4   4        4.20       11.00      6.78 o 
  -7   4   4       11.05        0.57      5.96 o 
  -6   4   4      120.38      108.10      7.42 o 
  -5   4   4      112.55      111.43      7.32 o 
  -4   4   4      245.33      238.69      8.73 o 
  -3   4   4     1456.55     1437.60     18.46 o 
  -2   4   4      528.89      572.03     16.18 o 
  -1   4   4      691.35      716.84     20.76 o 
   0   4   4      406.96      376.05     13.71 o 
   1   4   4      849.16      812.16     15.62 o 
   2   4   4     1260.50     1341.19     48.70 o 
   3   4   4       72.29       58.68      8.18 o 
   4   4   4       10.79       16.72      7.96 o 
   5   4   4       13.76       11.20      8.25 o 
   6   4   4        1.87       15.30      8.29 o 
  -8   5   4        6.85       10.46      7.62 o 
  -7   5   4        9.85       15.12      6.46 o 
  -6   5   4       49.54       48.40      5.09 o 
  -5   5   4       47.90       51.93      4.99 o 
  -4   5   4      192.66      183.43      7.46 o 
  -3   5   4       43.12       42.85      3.26 o 
  -2   5   4        0.32        2.72      5.80 o 
  -1   5   4     2118.73     2144.56     23.58 o 
   0   5   4     4471.49     4647.63     67.14 o 
   1   5   4      344.90      321.54     12.45 o 
   2   5   4     3740.49     4194.14     81.91 o 
   3   5   4      240.31      226.56     16.59 o 
   4   5   4       72.52       71.26     10.22 o 
   5   5   4        7.43       15.17      8.38 o 
   6   5   4        2.83        0.95      7.61 o 
  -7   6   4       66.40       74.91      8.34 o 
  -6   6   4       76.28       82.80      6.23 o 
  -5   6   4       58.37       58.86      6.88 o 
  -4   6   4       48.57       67.35      4.97 o 
  -3   6   4      826.04      842.67     15.77 o 
  -2   6   4     2425.22     2698.39     60.38 o 
  -1   6   4      962.38      994.03     15.78 o 
   0   6   4      710.93      734.52     18.67 o 
   1   6   4      446.19      443.91     16.78 o 
   2   6   4      603.88      652.38     28.21 o 
   3   6   4      312.56      272.53     21.58 o 
   4   6   4       36.63       38.85      9.37 o 
   5   6   4        2.49        1.69     18.70 o 
   6   6   4        8.70        6.74      6.73 o 
  -7   7   4       10.08        6.39      4.62 o 
  -6   7   4       11.95        7.91      3.92 o 
  -5   7   4      150.07      142.78      7.49 o 
  -4   7   4       40.32       34.55      3.55 o 
  -3   7   4      755.54      795.85     17.28 o 
  -1   7   4      162.23      140.29      8.90 o 
   0   7   4     2600.97     2408.27     32.08 o 
   1   7   4       97.28       91.11     11.67 o 
   2   7   4      484.78      492.40     18.24 o 
   3   7   4       45.83       46.23      7.83 o 
   4   7   4        9.98        8.06      6.22 o 
   5   7   4       15.00       23.80      9.15 o 
   6   7   4        7.40        2.79      6.03 o 
  -7   8   4        1.27       10.50      3.73 o 
  -6   8   4       40.73       40.67      5.48 o 
  -5   8   4       73.44       65.72      6.00 o 
  -4   8   4       23.72       27.65      3.73 o 
  -3   8   4      268.62      250.41      6.60 o 
  -2   8   4       68.07       73.11      9.46 o 
  -1   8   4       19.81       21.24      7.85 o 
   0   8   4       72.80       60.04      7.52 o 
   1   8   4      993.59     1021.71     19.83 o 
   2   8   4      265.12      298.33     28.79 o 
   3   8   4        0.74        9.88      4.04 o 
   4   8   4       30.60       23.83      8.40 o 
   5   8   4       41.88       53.09     10.61 o 
   6   8   4        7.86        9.27      6.90 o 
  -7   9   4        8.47        8.47      4.88 o 
  -6   9   4        5.89        4.55      3.53 o 
  -5   9   4      123.67      116.13      7.48 o 
  -4   9   4      237.55      221.67      8.46 o 
  -3   9   4      226.08      215.41     11.32 o 
  -2   9   4      693.47      668.71     16.49 o 
  -1   9   4      434.46      519.19     15.34 o 
   0   9   4     2721.98     2802.35     50.96 o 
   1   9   4       63.12       57.89      7.15 o 
   2   9   4      483.75      515.70     26.07 o 
   3   9   4      138.81      128.09     13.07 o 
   4   9   4        4.92        0.00      6.51 o 
   5   9   4       11.35       18.60      5.75 o 
   6   9   4       10.72       15.91     15.40 o 
  -7  10   4       11.48        6.00      6.27 o 
  -6  10   4       11.87       13.81      4.02 o 
  -5  10   4       30.48       35.80      4.53 o 
  -4  10   4       50.05       51.75      5.42 o 
  -3  10   4      178.47      172.91      9.73 o 
  -2  10   4      250.23      246.05      9.09 o 
  -1  10   4      399.94      399.33     16.83 o 
   0  10   4      515.26      561.03     17.03 o 
   1  10   4     1037.42     1066.20     26.28 o 
   2  10   4      481.59      482.98     13.72 o 
   3  10   4      237.24      261.78     20.12 o 
   4  10   4       27.71       23.78      7.29 o 
   5  10   4       39.28       61.55     12.47 o 
   6  10   4        0.81        0.00      7.09 o 
  -7  11   4        8.87        6.99      6.46 o 
  -6  11   4       17.44       13.65      3.19 o 
  -5  11   4       52.45       50.91      6.39 o 
  -4  11   4       88.38      106.80      8.61 o 
  -3  11   4      205.80      211.84     11.25 o 
  -2  11   4       81.93       69.41      5.78 o 
  -1  11   4       63.99       53.17      7.69 o 
   0  11   4      206.22      215.91     17.27 o 
   1  11   4      250.06      252.69     17.69 o 
   2  11   4      348.45      380.54     19.66 o 
   3  11   4       16.53       15.24      4.69 o 
   4  11   4       15.29       17.77     20.08 o 
   5  11   4        7.77       11.52      5.45 o 
  -7  12   4        6.34       30.93     14.38 o 
  -6  12   4       75.97       52.31     16.79 o 
  -5  12   4      106.39       91.74     10.84 o 
  -4  12   4        3.41        5.39      5.51 o 
  -3  12   4       54.47       60.93      5.69 o 
  -2  12   4      114.94      103.72      8.09 o 
  -1  12   4      205.29      170.03     33.44 o 
   0  12   4        6.28        6.11      3.18 o 
   1  12   4      136.23      167.47     15.44 o 
   2  12   4      229.28      227.27     13.60 o 
   3  12   4       21.23       15.42      4.99 o 
   4  12   4       31.31       26.79     10.12 o 
   5  12   4       17.35       19.06      7.35 o 
  -6  13   4        9.41        8.01      3.86 o 
  -5  13   4       28.70       37.98     11.84 o 
  -4  13   4      464.41      502.34     24.97 o 
  -3  13   4       96.52       84.76      7.41 o 
  -2  13   4     1504.10     1636.23     25.24 o 
  -1  13   4      297.91      303.42     15.14 o 
   0  13   4       17.26        9.28      3.21 o 
   1  13   4       20.82       17.90      5.99 o 
   2  13   4       46.11       31.62      4.52 o 
   3  13   4      109.41      100.51      7.78 o 
   4  13   4       13.28        7.28      5.88 o 
   5  13   4       10.73       13.14      7.72 o 
  -6  14   4       47.57       45.58      9.93 o 
  -5  14   4       81.14       81.71     13.23 o 
  -4  14   4       38.61       47.99     19.92 o 
  -3  14   4       75.00       70.47      9.33 o 
  -2  14   4      238.36      204.09      9.93 o 
  -1  14   4      164.08      163.61     28.10 o 
   0  14   4       92.23      100.29     10.89 o 
   1  14   4      176.95      172.61     15.69 o 
   2  14   4       14.72        9.93      3.81 o 
   3  14   4       16.98       10.37      4.51 o 
   4  14   4        5.93        1.40      2.69 o 
   5  14   4       10.62       10.42      5.44 o 
  -6  15   4       13.27        8.92      4.52 o 
  -5  15   4       32.64       24.74     10.36 o 
  -4  15   4      165.83      146.03     47.22 o 
  -3  15   4      146.10      137.66     26.99 o 
  -2  15   4      157.59      147.98     15.80 o 
  -1  15   4      106.14      117.49     28.59 o 
   0  15   4       48.42       49.17      7.17 o 
   1  15   4       62.16       51.00      7.57 o 
   2  15   4       42.31       45.39      6.97 o 
   3  15   4       45.76       36.69      8.49 o 
   4  15   4        1.57        2.65      4.34 o 
  -5  16   4       46.03       54.29      9.98 o 
  -4  16   4        8.23       14.58      4.95 o 
  -3  16   4      133.44      143.30     26.40 o 
  -2  16   4      152.48      141.28     16.14 o 
  -1  16   4       53.56       48.51      8.95 o 
   0  16   4      167.55      149.60     15.61 o 
   1  16   4       56.36       54.10      8.00 o 
   2  16   4       13.31       12.10      5.70 o 
   3  16   4        0.85        3.40      5.17 o 
   4  16   4        7.04        2.39      6.17 o 
  -5  17   4        8.80       10.42      7.06 o 
  -4  17   4       14.76       21.14     10.06 o 
  -3  17   4       14.98        7.99      7.16 o 
  -2  17   4        1.94        1.42      8.38 o 
  -1  17   4        2.71        2.35      3.53 o 
   0  17   4       69.27       56.29      9.00 o 
   1  17   4       25.52       22.65      6.12 o 
   2  17   4       69.79       70.18      8.54 o 
   3  17   4       15.18        8.06      5.59 o 
   4  17   4        1.73        1.07      6.65 o 
  -5  18   4        5.44        5.26      9.73 o 
  -4  18   4       19.78       13.27      9.27 o 
  -3  18   4       29.67       14.29      5.23 o 
  -2  18   4       44.90       35.64      8.20 o 
  -1  18   4       33.84       19.66      8.13 o 
   0  18   4        1.51        0.00      4.42 o 
   1  18   4       11.75        6.54      7.11 o 
   2  18   4       18.96       10.51      3.20 o 
   3  18   4        2.19        0.00      4.23 o 
  -4  19   4        4.85        4.76      3.73 o 
  -3  19   4        2.44        2.68      4.10 o 
  -2  19   4       16.70       24.30      7.19 o 
  -1  19   4       28.89       41.98      8.83 o 
   0  19   4       77.53       90.83     13.98 o 
   1  19   4       10.76       19.58      9.85 o 
   2  19   4       12.87       19.79      5.24 o 
   3  19   4        5.24        6.40      9.20 o 
  -3  20   4       13.42       13.98      4.66 o 
  -2  20   4       38.43       39.46      8.72 o 
  -1  20   4       15.75       17.42      6.46 o 
   0  20   4        1.47        0.00      9.70 o 
   1  20   4       37.75       33.46      9.21 o 
   2  20   4       35.83       44.61      9.81 o 
  -3  21   4        1.99        3.68      4.89 o 
  -2  21   4        4.71        6.76      4.59 o 
  -1  21   4       36.13       37.54      9.18 o 
   0  21   4       43.20       63.76     14.25 o 
   1  21   4       34.51       24.18      8.75 o 
  -1  22   4        1.02        0.00      8.06 o 
   0  22   4        7.98       10.31     14.48 o 
  -2 -21   5        0.62        4.73      9.99 o 
  -1 -21   5        4.11       10.27      8.15 o 
   0 -21   5       22.03       32.73      8.97 o 
  -3 -20   5       17.97       24.88      9.48 o 
  -2 -20   5        6.58        7.65      9.43 o 
  -1 -20   5       53.31       66.41     12.07 o 
   0 -20   5        8.92        2.72      6.55 o 
   1 -20   5       33.83       46.67      9.72 o 
  -4 -19   5        0.02        0.00     12.23 o 
  -3 -19   5        0.06        2.65      8.40 o 
  -2 -19   5       23.24       10.22      9.37 o 
  -1 -19   5       63.48       56.86     11.04 o 
   0 -19   5       13.41       20.02      8.90 o 
   1 -19   5       23.95       24.24      7.65 o 
   2 -19   5       16.25       14.01      6.89 o 
  -4 -18   5        0.56        6.78      9.10 o 
  -3 -18   5       33.56       45.10     10.98 o 
  -2 -18   5        3.86        0.92      8.57 o 
  -1 -18   5      179.87      236.25     17.71 o 
   0 -18   5       85.28       98.99     11.89 o 
   1 -18   5       40.94       44.37      9.63 o 
   2 -18   5       29.53       32.57      8.69 o 
   3 -18   5        2.51        6.86      7.98 o 
  -5 -17   5        5.65        5.96      9.56 o 
  -4 -17   5        5.81       13.30      9.98 o 
  -3 -17   5       30.46       22.69      8.59 o 
  -2 -17   5       55.63       44.45     12.07 o 
  -1 -17   5       32.55       18.43      8.71 o 
   0 -17   5       65.81       67.85     10.06 o 
   1 -17   5       44.79       51.38      8.45 o 
   2 -17   5        7.33        1.62      6.40 o 
   3 -17   5        1.59       11.32      6.50 o 
  -5 -16   5       43.02       43.75     12.25 o 
  -4 -16   5       37.67       20.38     15.30 o 
  -3 -16   5       12.71       26.09     16.98 o 
  -2 -16   5       48.60       51.71     14.31 o 
  -1 -16   5       63.20       70.54     10.78 o 
   0 -16   5       38.12       18.34      7.77 o 
   1 -16   5       72.61       79.92     11.51 o 
   2 -16   5       76.84       84.35     10.06 o 
   3 -16   5        3.30        0.00      3.72 o 
   4 -16   5        0.59        7.86      6.13 o 
  -6 -15   5       11.60       12.35     11.08 o 
  -5 -15   5       41.93       33.95     12.24 o 
  -4 -15   5        4.52       24.33     12.89 o 
  -3 -15   5       61.20       58.56     10.39 o 
  -2 -15   5       70.78       68.13     12.27 o 
  -1 -15   5       13.90       18.03      8.58 o 
   0 -15   5      135.36      150.32     12.23 o 
   1 -15   5       18.66       24.56      8.86 o 
   2 -15   5       17.01       11.02      5.35 o 
   3 -15   5        6.86       10.84      5.90 o 
   4 -15   5        0.65        1.64      5.76 o 
  -6 -14   5       13.95        8.45     10.29 o 
  -5 -14   5       89.71      102.43     23.94 o 
  -4 -14   5      209.75      250.87     19.31 o 
  -3 -14   5       22.28       12.52      9.45 o 
  -2 -14   5      307.88      346.14     23.94 o 
  -1 -14   5       82.79      111.92     16.13 o 
   0 -14   5      175.70      202.64     14.87 o 
   1 -14   5       57.94       46.46      6.56 o 
   2 -14   5       29.27       22.73      5.62 o 
   3 -14   5        5.92        9.15      4.99 o 
   4 -14   5        1.52        0.00      6.02 o 
  -6 -13   5       34.36       49.01     13.36 o 
  -5 -13   5       16.18       12.10     10.10 o 
  -4 -13   5       38.07       33.39     17.64 o 
  -3 -13   5      311.56      274.19     25.39 o 
  -2 -13   5      279.06      287.57     21.24 o 
  -1 -13   5      358.11      413.79     18.02 o 
   0 -13   5      656.70      742.63     45.64 o 
   1 -13   5       23.26       23.62      5.08 o 
   2 -13   5       54.15       61.58     13.49 o 
   3 -13   5       58.57       46.08      6.04 o 
   4 -13   5       13.33        6.00      4.60 o 
   5 -13   5       15.00       28.25      9.84 o 
  -6 -12   5        0.98        0.00      8.74 o 
  -5 -12   5       66.95       79.37     14.87 o 
  -4 -12   5      132.05      146.99     13.28 o 
  -3 -12   5      167.85      175.75     14.36 o 
  -2 -12   5      654.67      686.99     31.66 o 
  -1 -12   5      243.54      235.45     14.01 o 
   0 -12   5      265.42      232.28     18.83 o 
   1 -12   5       34.80       36.95      5.27 o 
   2 -12   5      155.82      171.42      9.20 o 
   3 -12   5       99.02       89.16     10.21 o 
   4 -12   5       24.31       23.35      5.25 o 
   5 -12   5        9.02        9.85      7.51 o 
  -7 -11   5        2.83        4.29      7.82 o 
  -6 -11   5       19.50       41.01     10.10 o 
  -5 -11   5       73.83       74.97     14.43 o 
  -4 -11   5       12.12        9.94      9.78 o 
  -3 -11   5      173.74      186.72     25.36 o 
  -2 -11   5      111.64      102.76     16.62 o 
  -1 -11   5      345.78      319.47     15.60 o 
   0 -11   5      261.47      274.06     12.04 o 
   1 -11   5       29.88       26.61      9.47 o 
   2 -11   5      194.66      223.24     10.09 o 
   3 -11   5       45.56       69.41     10.07 o 
   4 -11   5       43.45       61.13      8.44 o 
   5 -11   5        7.00        7.08      7.80 o 
  -7 -10   5        2.00        3.83      7.96 o 
  -6 -10   5        9.73       11.21      7.83 o 
  -5 -10   5      100.87      107.34     31.86 o 
  -4 -10   5      127.36      129.40     13.60 o 
  -3 -10   5      109.23       81.61     10.18 o 
  -2 -10   5       23.15       21.30     10.29 o 
  -1 -10   5      123.27      129.74     10.35 o 
   0 -10   5      125.47      114.30     10.98 o 
   1 -10   5       34.25       41.16      4.15 o 
   2 -10   5       60.75       65.68      6.07 o 
   3 -10   5       60.24       55.96      6.62 o 
   4 -10   5       11.40       21.37      4.72 o 
   5 -10   5       36.01       29.69      8.63 o 
  -7  -9   5       26.16       26.18     12.93 o 
  -6  -9   5       25.23       24.36     10.47 o 
  -5  -9   5       11.49       12.22      9.20 o 
  -4  -9   5      139.99      132.13     18.57 o 
  -3  -9   5       16.70       15.76      9.21 o 
  -2  -9   5       57.48       55.93     10.88 o 
  -1  -9   5      235.12      232.41     12.89 o 
   0  -9   5      395.55      410.92      9.83 o 
   1  -9   5      371.48      384.72     14.29 o 
   2  -9   5       88.16       98.96      7.01 o 
   3  -9   5      158.33      150.94      8.67 o 
   4  -9   5        8.91       17.47      7.91 o 
   5  -9   5        3.16       10.62      8.08 o 
  -7  -8   5        1.11        7.39      7.27 o 
  -6  -8   5       45.47       34.46      9.37 o 
  -5  -8   5      145.40      145.23     19.00 o 
  -4  -8   5       86.95      103.60     13.65 o 
  -3  -8   5      180.10      186.58     13.05 o 
  -2  -8   5      697.13      757.96     34.69 o 
  -1  -8   5     1824.40     1842.67     70.24 o 
   0  -8   5      591.05      574.65     19.29 o 
   1  -8   5      245.91      221.85      8.97 o 
   2  -8   5      138.09      144.05     13.04 o 
   3  -8   5      223.64      207.23      9.32 o 
   4  -8   5        8.55       11.41      8.24 o 
   5  -8   5        5.75        9.24     10.45 o 
   6  -8   5       13.03       14.14      9.56 o 
  -7  -7   5       23.88       15.58      7.34 o 
  -6  -7   5      142.04      141.89     12.73 o 
  -5  -7   5       13.80       12.86      9.47 o 
  -4  -7   5      125.41      111.07     17.68 o 
  -3  -7   5      234.83      250.93     22.52 o 
  -2  -7   5      203.68      227.09     18.07 o 
  -1  -7   5      600.01      610.10     21.31 o 
   0  -7   5      498.52      487.51     11.20 o 
   1  -7   5      650.65      660.78     16.42 o 
   2  -7   5      176.72      168.12      8.15 o 
   3  -7   5       60.80       49.79      5.87 o 
   4  -7   5       40.03       53.01     15.73 o 
   5  -7   5        3.08       24.18     11.24 o 
   6  -7   5        8.95        2.23      8.47 o 
  -7  -6   5        4.63        9.15      6.95 o 
  -6  -6   5       41.48       34.95     11.08 o 
  -5  -6   5      170.89      176.67     17.41 o 
  -4  -6   5      145.59      143.07     12.77 o 
  -3  -6   5       46.54       70.04     15.24 o 
  -2  -6   5       66.96       70.81      8.05 o 
  -1  -6   5     1769.01     1734.45     36.44 o 
   0  -6   5      601.03      594.03     14.75 o 
   1  -6   5      330.14      318.45     11.08 o 
   2  -6   5      341.49      389.98     12.24 o 
   3  -6   5      205.36      190.74      8.42 o 
   4  -6   5       29.13       22.88     17.48 o 
   5  -6   5        1.62        8.00      7.83 o 
   6  -6   5        9.57       14.59      8.56 o 
  -7  -5   5       78.60      118.54     13.62 o 
  -6  -5   5      272.28      267.80     16.13 o 
  -5  -5   5       56.94       66.72     11.97 o 
  -4  -5   5     1128.22     1249.70     28.50 o 
  -3  -5   5      618.56      614.37     33.51 o 
  -2  -5   5      140.88      114.83     13.19 o 
  -1  -5   5      340.49      320.77     14.97 o 
   0  -5   5     1928.99     2008.19     26.56 o 
   1  -5   5      368.72      379.78     17.02 o 
   2  -5   5        6.18        1.84      3.68 o 
   3  -5   5       11.46        7.82      3.59 o 
   4  -5   5       16.86       26.99      8.50 o 
   5  -5   5        2.25        9.13     16.03 o 
   6  -5   5        8.67       22.61     12.73 o 
  -8  -4   5       14.72       12.60      8.60 o 
  -7  -4   5       19.87       14.12      7.53 o 
  -6  -4   5       77.25       82.30     11.00 o 
  -5  -4   5       67.84       83.40     12.17 o 
  -4  -4   5      219.40      237.56     15.92 o 
  -3  -4   5      327.14      316.64     20.21 o 
  -2  -4   5      338.73      375.34     16.98 o 
  -1  -4   5     1594.38     1533.36     23.58 o 
   0  -4   5     1035.49     1000.20     20.97 o 
   1  -4   5      884.49      979.95     19.07 o 
   2  -4   5     1139.80     1283.83     23.61 o 
   3  -4   5      166.64      191.48     14.27 o 
   4  -4   5       30.26       37.20      8.27 o 
   5  -4   5       22.19        6.83      7.78 o 
   6  -4   5        3.60        3.50      8.27 o 
  -8  -3   5        2.13        3.19     11.48 o 
  -7  -3   5       45.27       49.71      7.97 o 
  -6  -3   5      246.21      279.51     16.25 o 
  -5  -3   5      264.91      306.54     17.18 o 
  -4  -3   5      647.93      650.36     27.50 o 
  -3  -3   5     2280.01     2364.91     54.34 o 
  -2  -3   5     1423.16     1430.00     54.78 o 
  -1  -3   5      336.67      318.33     10.50 o 
   0  -3   5     2652.12     2589.48     43.72 o 
   1  -3   5      770.39      793.43     15.03 o 
   2  -3   5      396.65      379.87     10.86 o 
   3  -3   5      206.41      213.22     38.72 o 
   4  -3   5       39.16       44.06     14.41 o 
   5  -3   5        1.02       17.48      7.83 o 
   6  -3   5        1.22        0.00      4.57 o 
  -8  -2   5        1.70       21.51     11.06 o 
  -7  -2   5        6.05        2.28      4.83 o 
  -6  -2   5       41.92       49.12     13.32 o 
  -5  -2   5      100.73      110.00     11.26 o 
  -4  -2   5      271.32      274.84     14.85 o 
  -3  -2   5      204.97      194.60      9.27 o 
  -2  -2   5      335.49      290.59     12.87 o 
  -1  -2   5      539.05      488.27     19.25 o 
   0  -2   5     1137.00     1139.55     17.72 o 
   1  -2   5      656.97      666.50     18.70 o 
   2  -2   5      204.81      191.71     14.36 o 
   3  -2   5        9.60       11.65      4.38 o 
   4  -2   5       11.62       13.88      8.51 o 
   5  -2   5        5.72        5.65      5.33 o 
   6  -2   5        1.69       10.05      5.15 o 
  -8  -1   5        0.68        5.00     14.64 o 
  -7  -1   5        5.55        1.68      4.50 o 
  -6  -1   5       89.29       82.84      9.96 o 
  -5  -1   5      133.70      137.23     11.11 o 
  -4  -1   5      132.59      134.47     11.69 o 
  -3  -1   5     1320.08     1263.26     22.02 o 
  -2  -1   5     1047.94     1040.24     31.04 o 
  -1  -1   5     1043.56     1070.73     25.47 o 
   0  -1   5     1530.78     1466.76     31.81 o 
   1  -1   5      187.04      209.54     10.89 o 
   2  -1   5       57.46       70.91      5.47 o 
   3  -1   5       54.69       59.02      9.64 o 
   4  -1   5       44.57       41.54     12.17 o 
   5  -1   5       21.69       39.10      9.97 o 
   6  -1   5        0.30        0.00      8.60 o 
  -8   0   5        5.09       11.21      8.88 o 
  -7   0   5        7.53       17.89      5.54 o 
  -6   0   5        1.33        8.79      5.46 o 
  -5   0   5      210.34      200.04      9.84 o 
  -4   0   5      247.43      255.27     12.26 o 
  -3   0   5        0.45        4.05      4.58 o 
  -2   0   5       36.39       35.32      4.02 o 
  -1   0   5       80.66       77.39      6.59 o 
   0   0   5      435.69      458.75     14.27 o 
   1   0   5      246.95      229.33      9.36 o 
   2   0   5        2.06        0.33      3.34 o 
   3   0   5      343.13      401.14     15.62 o 
   4   0   5       58.60       86.33     13.17 o 
   5   0   5       34.95       36.57      9.11 o 
   6   0   5       23.93       30.41     17.68 o 
  -8   1   5        0.74        8.25      8.14 o 
  -7   1   5        4.46       10.43      5.04 o 
  -6   1   5       76.51       67.51      9.58 o 
  -5   1   5      120.80      125.10     12.15 o 
  -4   1   5      129.58      117.60      8.71 o 
  -3   1   5     1274.57     1244.24     24.06 o 
  -2   1   5     1031.09     1037.92     17.15 o 
  -1   1   5     1061.33     1065.67     25.78 o 
   0   1   5     1545.23     1482.40     23.70 o 
   1   1   5      216.14      232.67      9.22 o 
   2   1   5       57.33       64.18      4.81 o 
   3   1   5       59.77       60.34      7.79 o 
   4   1   5       47.11       34.56     11.41 o 
   5   1   5       22.37       39.03     10.07 o 
   6   1   5        0.42        0.00      8.02 o 
  -8   2   5        0.94        8.59      6.76 o 
  -7   2   5        8.31       10.77      7.33 o 
  -6   2   5       39.77       38.11      5.69 o 
  -5   2   5      124.25      100.03      6.09 o 
  -4   2   5      286.29      307.17      9.52 o 
  -3   2   5      207.45      205.03     11.05 o 
  -2   2   5      386.92      360.53     11.98 o 
  -1   2   5      519.00      458.32     13.74 o 
   0   2   5     1087.66     1092.75     18.58 o 
   1   2   5      666.44      683.20     18.48 o 
   2   2   5      172.39      153.57      8.08 o 
   3   2   5       12.27        5.93      2.14 o 
   4   2   5       11.86       25.25      8.01 o 
   5   2   5        5.78        7.10      5.81 o 
   6   2   5        2.12        0.99      8.21 o 
  -8   3   5        1.88        9.76      6.81 o 
  -7   3   5       46.06       48.49      6.02 o 
  -6   3   5      251.08      250.95     11.79 o 
  -5   3   5      279.22      297.45     10.54 o 
  -4   3   5      693.89      727.76     14.82 o 
  -3   3   5     2423.15     2596.25     40.44 o 
  -2   3   5     1401.69     1450.90     21.97 o 
  -1   3   5      368.00      318.44     10.89 o 
   0   3   5     2654.04     2617.71     40.75 o 
   1   3   5      744.82      740.98     15.26 o 
   2   3   5      395.87      348.70     14.99 o 
   3   3   5      214.98      192.33     13.76 o 
   4   3   5       39.82       26.68      6.97 o 
   5   3   5        0.73        4.06      6.16 o 
   6   3   5        1.15        0.00     18.43 o 
  -8   4   5       13.04       14.68      6.68 o 
  -7   4   5       20.21       16.17      6.70 o 
  -6   4   5       73.53       66.43      5.74 o 
  -5   4   5       59.00       58.95      5.65 o 
  -4   4   5      251.08      255.48      9.08 o 
  -3   4   5      324.77      345.70      9.43 o 
  -2   4   5      344.51      392.15     13.20 o 
  -1   4   5     1598.17     1574.65     27.06 o 
   0   4   5     1024.69     1024.50     20.72 o 
   1   4   5      834.25      883.30     20.55 o 
   2   4   5     1084.96     1205.59     23.85 o 
   3   4   5      161.59      175.29     12.47 o 
   4   4   5       28.95       32.14      9.46 o 
   5   4   5       24.28       15.14      9.43 o 
   6   4   5        3.38        0.00      9.33 o 
  -7   5   5       74.88       86.34      8.60 o 
  -6   5   5      281.86      297.07     11.22 o 
  -5   5   5       60.75       58.02      5.07 o 
  -4   5   5     1129.16     1224.43     30.55 o 
  -3   5   5      651.85      660.12     13.18 o 
  -2   5   5      112.48      105.23      5.78 o 
  -1   5   5      337.14      309.71     12.17 o 
   0   5   5     1888.23     1995.71     35.86 o 
   1   5   5      369.96      385.74     12.67 o 
   2   5   5        5.81        1.64      3.37 o 
   3   5   5        6.59        7.32      2.62 o 
   4   5   5       20.80       20.28      8.45 o 
   5   5   5        2.57        3.54      5.81 o 
   6   5   5        8.07       13.53      8.23 o 
  -7   6   5        3.07        4.32      3.73 o 
  -6   6   5       43.63       44.77      6.44 o 
  -5   6   5      157.79      181.27      8.23 o 
  -4   6   5      126.37      123.94      6.02 o 
  -3   6   5       42.69       32.41      2.93 o 
  -2   6   5       55.75       69.75      4.59 o 
  -1   6   5     1777.29     1734.58     42.20 o 
   0   6   5      602.24      596.23     22.81 o 
   1   6   5      339.15      320.68     12.00 o 
   2   6   5      374.34      418.94     14.59 o 
   3   6   5      221.25      214.93     16.28 o 
   4   6   5       28.14       25.33      8.30 o 
   5   6   5        0.84        5.97      6.05 o 
   6   6   5       10.69       10.29      7.39 o 
  -7   7   5       27.60       25.22      4.43 o 
  -6   7   5      140.67      140.34     12.84 o 
  -5   7   5       13.38       16.61      3.34 o 
  -4   7   5      128.19      113.00      5.43 o 
  -3   7   5      208.32      221.84     16.30 o 
  -2   7   5      227.49      264.81      8.86 o 
  -1   7   5      608.59      629.01     19.37 o 
   0   7   5      518.92      512.23     18.41 o 
   1   7   5      666.12      688.25     19.63 o 
   2   7   5      165.92      171.65     14.96 o 
   3   7   5       51.22       30.35      6.19 o 
   4   7   5       35.27       44.30     10.94 o 
   5   7   5        2.79       17.41      9.96 o 
   6   7   5        9.53       22.19      7.58 o 
  -7   8   5        0.52        7.27      3.77 o 
  -6   8   5       43.99       36.91      4.83 o 
  -5   8   5      123.92      128.02      6.85 o 
  -4   8   5       70.45       72.45      4.47 o 
  -3   8   5      184.71      187.45      9.31 o 
  -2   8   5      649.99      679.24     27.57 o 
  -1   8   5     1750.54     1778.22     33.09 o 
   0   8   5      613.58      583.22     27.04 o 
   1   8   5      238.69      229.64     12.24 o 
   2   8   5      125.99      127.67     13.39 o 
   3   8   5      207.26      180.80     17.06 o 
   4   8   5        8.69        7.91      8.84 o 
   5   8   5        5.75        2.64      7.52 o 
   6   8   5       11.69        5.26      7.14 o 
  -7   9   5       28.46       20.29      7.55 o 
  -6   9   5       31.44       21.54      7.67 o 
  -5   9   5        8.80        6.75      4.63 o 
  -4   9   5      139.67      136.35      5.93 o 
  -3   9   5        7.94       14.27      7.26 o 
  -2   9   5       65.11       80.32     11.05 o 
  -1   9   5      236.60      212.02     15.53 o 
   0   9   5      435.96      443.48     19.14 o 
   1   9   5      365.15      367.10     18.61 o 
   2   9   5       94.51      114.18     14.02 o 
   3   9   5      153.87      156.85     15.56 o 
   4   9   5       12.46        5.87      6.20 o 
   5   9   5        2.93       10.72      7.90 o 
  -7  10   5        1.33        0.00     11.21 o 
  -6  10   5       11.08        7.84      2.94 o 
  -5  10   5      106.04      119.43     17.42 o 
  -4  10   5      118.35      122.99     17.77 o 
  -3  10   5      106.36      115.52     18.53 o 
  -2  10   5       20.18       19.37      5.31 o 
  -1  10   5      161.88      198.13     48.21 o 
   0  10   5      135.36      118.16      6.25 o 
   1  10   5       38.31       40.23      6.90 o 
   2  10   5       75.45       78.90      8.80 o 
   3  10   5       67.20       62.91     10.52 o 
   4  10   5       13.13       17.01      8.51 o 
   5  10   5       33.59       42.07     11.52 o 
  -7  11   5        4.01        8.44     11.01 o 
  -6  11   5       21.19       25.68      7.35 o 
  -5  11   5       68.70       58.84      9.98 o 
  -4  11   5       16.68       14.97      5.97 o 
  -3  11   5      166.80      176.62     16.28 o 
  -2  11   5      100.41       86.89     13.78 o 
  -1  11   5      360.52      354.08     24.37 o 
   0  11   5      296.71      326.07     11.84 o 
   1  11   5       29.96       28.18      4.83 o 
   2  11   5      188.83      212.96     18.52 o 
   3  11   5       53.88       52.27      7.49 o 
   4  11   5       41.71       57.16     12.43 o 
   5  11   5        6.44       17.10      6.45 o 
  -6  12   5        0.65        3.85      5.31 o 
  -5  12   5       67.56       75.24     13.85 o 
  -4  12   5      131.46      155.45     21.86 o 
  -3  12   5      162.16      175.57     16.49 o 
  -2  12   5      602.18      686.02     46.66 o 
  -1  12   5      223.41      200.99     16.37 o 
   0  12   5      286.78      242.71     18.73 o 
   1  12   5       38.53       31.62      9.20 o 
   2  12   5      149.35      151.76     12.30 o 
   3  12   5       97.63      102.45     18.85 o 
   4  12   5       25.63       33.45     10.12 o 
   5  12   5       10.27       10.77      7.18 o 
  -6  13   5       34.03       32.67      8.38 o 
  -5  13   5       18.46        9.16      5.28 o 
  -4  13   5       39.37       40.25     15.47 o 
  -3  13   5      332.42      348.03     27.67 o 
  -2  13   5      300.70      299.20     24.74 o 
  -1  13   5      343.97      371.86     22.79 o 
   0  13   5      672.35      689.07     23.10 o 
   1  13   5       16.80       21.87      4.56 o 
   2  13   5       48.17       48.04      6.60 o 
   3  13   5       60.03       45.18      7.69 o 
   4  13   5       14.52       12.72      6.10 o 
   5  13   5       15.53       26.74      8.41 o 
  -6  14   5       13.44        6.26      6.26 o 
  -5  14   5       91.42       96.64     16.16 o 
  -4  14   5      206.39      198.75     33.09 o 
  -3  14   5       23.60       15.58      5.07 o 
  -2  14   5      325.68      364.64     21.30 o 
  -1  14   5       92.42       75.45     14.91 o 
   0  14   5      172.88      156.49     18.07 o 
   1  14   5       59.57       45.50      7.97 o 
   2  14   5       32.56       32.29      5.11 o 
   3  14   5        8.02        8.82      5.13 o 
   4  14   5        1.35        9.11      4.88 o 
  -6  15   5       12.95       10.50      3.38 o 
  -5  15   5       42.44       41.04     11.01 o 
  -4  15   5        4.43        0.53     10.82 o 
  -3  15   5       63.42       77.74     16.42 o 
  -2  15   5       71.16       67.70     12.86 o 
  -1  15   5       10.21       29.68     12.73 o 
   0  15   5      121.96      104.13     10.83 o 
   1  15   5       13.86       15.52      4.48 o 
   2  15   5       16.43       10.97      4.27 o 
   3  15   5        7.08       12.77      5.91 o 
   4  15   5        1.22        5.26      7.06 o 
  -5  16   5       39.67       42.85      8.70 o 
  -4  16   5       38.06       41.76      9.16 o 
  -3  16   5       13.86        8.38      7.18 o 
  -2  16   5       44.66       39.51     15.04 o 
  -1  16   5       56.50       55.32      9.75 o 
   0  16   5       30.80       23.44      6.70 o 
   1  16   5       67.07       58.87      9.04 o 
   2  16   5       67.50       63.60      9.86 o 
   3  16   5        4.44       10.39      7.43 o 
   4  16   5        0.60       13.34     11.51 o 
  -5  17   5        6.35       19.74      6.52 o 
  -4  17   5        7.12        7.10      4.99 o 
  -3  17   5       29.26       29.48     13.13 o 
  -2  17   5       49.35       49.16      8.84 o 
  -1  17   5       30.79       46.16     13.73 o 
   0  17   5       66.64       76.86     10.73 o 
   1  17   5       45.31       35.59      6.46 o 
   2  17   5        8.04        7.67      7.33 o 
   3  17   5        0.96       12.49      7.49 o 
  -4  18   5        0.17       15.76      8.18 o 
  -3  18   5       34.22       29.66      7.53 o 
  -2  18   5        4.99       10.13      5.99 o 
  -1  18   5      185.43      233.98     29.88 o 
   0  18   5       90.40       72.02     15.04 o 
   1  18   5       38.40       42.50      9.31 o 
   2  18   5       28.79       20.28      8.15 o 
   3  18   5        1.75        3.08      5.03 o 
  -4  19   5        0.02        4.42      8.48 o 
  -3  19   5        0.06        0.00      5.44 o 
  -2  19   5       20.08       20.27      8.36 o 
  -1  19   5       65.81       82.44     13.34 o 
   0  19   5       17.05       19.86      9.42 o 
   1  19   5       21.23       15.08     10.06 o 
   2  19   5       15.63       14.20      6.04 o 
  -3  20   5       17.91       22.34     11.51 o 
  -2  20   5        8.42       14.24     11.41 o 
  -1  20   5       57.26       94.26     26.84 o 
   0  20   5        9.60       10.56      7.04 o 
   1  20   5       33.06       45.57     10.08 o 
  -2  21   5        0.38        3.23      8.27 o 
  -1  21   5        4.49       15.63     15.90 o 
   0  21   5       22.85       16.47     10.00 o 
  -2 -20   6       18.64       15.25      9.03 o 
  -1 -20   6        0.14        6.59      7.81 o 
   0 -20   6       49.30       57.95     11.34 o 
  -3 -19   6        1.33        0.00     20.41 o 
  -2 -19   6       25.79       27.08     12.47 o 
  -1 -19   6        3.60        0.54      7.72 o 
   0 -19   6       20.51       18.83      8.08 o 
   1 -19   6        4.91        9.97      7.78 o 
  -4 -18   6        2.87        9.18      9.99 o 
  -3 -18   6        7.80       15.40     11.16 o 
  -2 -18   6        0.81        8.90     13.95 o 
  -1 -18   6       36.93       47.98     12.41 o 
   0 -18   6        8.34        8.59      7.82 o 
   1 -18   6       19.02       21.41      7.65 o 
   2 -18   6       13.70       11.74      7.27 o 
  -5 -17   6        5.88       23.77     11.79 o 
  -4 -17   6       16.34       34.80     25.43 o 
  -3 -17   6        3.60        7.31      9.33 o 
  -2 -17   6       40.31       39.83      9.60 o 
  -1 -17   6      140.88      178.78     16.13 o 
   0 -17   6       38.46       45.76      8.90 o 
   1 -17   6       59.69       57.99     10.20 o 
   2 -17   6       19.20       43.89     16.16 o 
   3 -17   6        1.75        0.46      9.50 o 
  -5 -16   6        3.63       19.28     10.36 o 
  -4 -16   6       35.32       35.65     10.81 o 
  -3 -16   6       45.61       52.33     10.65 o 
  -2 -16   6       25.80       22.47      9.89 o 
  -1 -16   6       83.09       83.01     23.65 o 
   0 -16   6       36.79       25.89      8.27 o 
   1 -16   6       61.92       58.15     14.38 o 
   2 -16   6       24.20        7.51      4.89 o 
   3 -16   6       13.92       17.70      7.29 o 
  -5 -15   6       38.00       44.34     12.85 o 
  -4 -15   6       29.12       23.55     13.85 o 
  -3 -15   6       19.07       11.70      9.71 o 
  -2 -15   6      156.31      150.08     15.50 o 
  -1 -15   6      317.07      298.95     17.30 o 
   0 -15   6        9.08       12.09      7.46 o 
   1 -15   6      112.52      135.63     18.67 o 
   2 -15   6       17.83       27.20      5.17 o 
   3 -15   6        2.51        2.09      3.34 o 
  -6 -14   6       15.65       22.94     10.22 o 
  -5 -14   6       14.18       16.35     11.65 o 
  -4 -14   6       29.05       28.76     10.92 o 
  -3 -14   6      295.56      335.50     24.04 o 
  -2 -14   6       19.42       12.58      9.37 o 
  -1 -14   6      203.36      235.54     19.62 o 
   0 -14   6       71.24       69.14     17.91 o 
   1 -14   6       75.20       66.70      6.27 o 
   2 -14   6        5.48        3.80      2.72 o 
   3 -14   6        7.46       10.25      2.78 o 
   4 -14   6        4.26       19.05      8.31 o 
  -6 -13   6        1.02        3.53      8.93 o 
  -5 -13   6       80.86       84.91     13.52 o 
  -4 -13   6       83.03      111.30     16.12 o 
  -3 -13   6       42.95       39.19     12.01 o 
  -2 -13   6      103.23       91.40     12.45 o 
  -1 -13   6       60.12       56.81     10.90 o 
   0 -13   6      210.32      244.44     15.71 o 
   1 -13   6      105.16       94.86      7.83 o 
   2 -13   6        8.92        8.06      3.92 o 
   3 -13   6       12.75        8.23      3.60 o 
   4 -13   6        3.14        3.25      6.10 o 
  -6 -12   6       33.63       25.20     18.10 o 
  -5 -12   6       14.81       11.00      9.86 o 
  -4 -12   6      120.32      122.30     14.13 o 
  -3 -12   6      422.31      408.42     21.14 o 
  -2 -12   6       66.89       50.50     12.90 o 
  -1 -12   6      715.14      713.45     35.85 o 
   0 -12   6       76.98       69.76      6.43 o 
   1 -12   6        2.67        0.00      3.43 o 
   2 -12   6        1.81        2.55      4.88 o 
   3 -12   6       37.42       33.89      9.98 o 
   4 -12   6       10.21       16.44      7.87 o 
  -6 -11   6       47.60       28.77      9.67 o 
  -5 -11   6       30.39       39.19     10.98 o 
  -4 -11   6       49.82       57.10     12.40 o 
  -3 -11   6       34.91       31.65      9.58 o 
  -2 -11   6       19.63       37.77      9.82 o 
  -1 -11   6      229.24      228.66     14.98 o 
   0 -11   6       38.46       51.69      4.75 o 
   1 -11   6       37.51       47.92      5.13 o 
   2 -11   6       33.44       24.81      4.55 o 
   3 -11   6       17.99       19.04      7.12 o 
   4 -11   6       37.06       39.12     22.95 o 
   5 -11   6        4.69       16.62      8.81 o 
  -7 -10   6       13.99       21.11     10.95 o 
  -6 -10   6       17.11       10.81      9.04 o 
  -5 -10   6        2.91        6.55      8.92 o 
  -4 -10   6       38.71       22.35     10.07 o 
  -3 -10   6       20.39       20.92      9.46 o 
  -2 -10   6       49.23       63.87     11.16 o 
  -1 -10   6      383.04      423.61     19.62 o 
   0 -10   6      198.86      187.61      6.70 o 
   1 -10   6       89.62       86.05      6.74 o 
   2 -10   6        0.35        0.00      4.72 o 
   3 -10   6       46.32       44.72      6.51 o 
   4 -10   6        6.87        7.89      6.28 o 
   5 -10   6        0.58        2.63      7.34 o 
  -7  -9   6        4.91        1.99      8.35 o 
  -6  -9   6       15.34       19.85     10.68 o 
  -5  -9   6       97.46       94.66     14.59 o 
  -4  -9   6      209.26      223.63     17.93 o 
  -3  -9   6       88.15       88.56     11.71 o 
  -2  -9   6      556.92      574.78     21.38 o 
  -1  -9   6      111.61       98.28     10.42 o 
   0  -9   6       42.87       33.73      3.75 o 
   1  -9   6       43.68       49.90      7.50 o 
   2  -9   6      229.85      220.23     13.49 o 
   3  -9   6      118.82      163.34     13.73 o 
   4  -9   6        4.29       13.42      7.22 o 
   5  -9   6       13.27       21.87      8.13 o 
  -7  -8   6       16.90       24.18      8.84 o 
  -6  -8   6       60.95       34.20     26.09 o 
  -5  -8   6       29.02       16.02      9.66 o 
  -4  -8   6       60.13       59.10     19.00 o 
  -3  -8   6        0.54        8.51      9.18 o 
  -2  -8   6      140.56      125.33     10.84 o 
  -1  -8   6       35.29       38.75      8.02 o 
   0  -8   6      228.62      215.60      6.85 o 
   1  -8   6       37.20       28.20      4.85 o 
   2  -8   6       50.65       49.10      6.69 o 
   3  -8   6       66.93       58.50     11.85 o 
   4  -8   6       45.30       38.31      8.16 o 
   5  -8   6       18.55       18.02     21.73 o 
  -7  -7   6       15.37       21.00      8.35 o 
  -6  -7   6       41.19       37.68     10.44 o 
  -5  -7   6       50.17       45.66      9.99 o 
  -4  -7   6      238.91      258.53     16.97 o 
  -3  -7   6        5.08        2.84     14.18 o 
  -2  -7   6      276.99      236.30     15.20 o 
  -1  -7   6      168.10      186.20     13.24 o 
   0  -7   6       13.21       11.07      2.66 o 
   1  -7   6      127.02      129.29     17.82 o 
   2  -7   6       76.44       78.35      8.35 o 
   3  -7   6       94.48      111.51     12.38 o 
   4  -7   6       28.07       18.27      7.33 o 
   5  -7   6        1.20        5.84      6.26 o 
  -7  -6   6       78.70       95.84     16.95 o 
  -6  -6   6       43.92       52.08     10.04 o 
  -5  -6   6      165.59      169.33     13.65 o 
  -4  -6   6      344.36      338.92     17.91 o 
  -3  -6   6       42.25       47.90     10.04 o 
  -1  -6   6      309.41      318.24     16.48 o 
   0  -6   6     1238.94     1251.82     22.71 o 
   1  -6   6      212.94      220.60     14.72 o 
   2  -6   6       28.61       25.70      4.16 o 
   3  -6   6      348.69      353.24     19.15 o 
   4  -6   6       19.86       14.85      4.20 o 
   5  -6   6       10.13        9.55      4.71 o 
  -7  -5   6        0.11       10.79      7.48 o 
  -6  -5   6      150.86      148.55     14.15 o 
  -5  -5   6      189.42      184.69     17.45 o 
  -4  -5   6      175.44      139.39     12.09 o 
  -3  -5   6       65.61       59.56     10.87 o 
  -2  -5   6      862.67      861.51     37.79 o 
  -1  -5   6      649.50      659.75     33.11 o 
   0  -5   6      294.36      298.20     12.99 o 
   1  -5   6      612.78      643.35     15.69 o 
   2  -5   6      225.05      275.04     11.34 o 
   3  -5   6       88.71       60.41      9.13 o 
   4  -5   6       28.70       24.28      9.73 o 
   5  -5   6       10.22       18.47      8.05 o 
  -7  -4   6       46.28       48.88     11.12 o 
  -6  -4   6      172.63      201.17     28.53 o 
  -5  -4   6       20.87       42.87     10.68 o 
  -4  -4   6      279.76      272.74     18.57 o 
  -3  -4   6      492.77      487.42     18.64 o 
  -2  -4   6      721.00      730.33     32.78 o 
  -1  -4   6      254.70      250.76     12.95 o 
   0  -4   6     2145.01     2298.09     41.36 o 
   1  -4   6       81.01       77.96      6.20 o 
   2  -4   6       97.69      102.69      8.49 o 
   3  -4   6       20.74       31.00      9.40 o 
   4  -4   6       12.39        7.59      6.08 o 
   5  -4   6        2.58        4.66      7.88 o 
   6  -4   6        1.58        5.47      6.13 o 
  -8  -3   6        9.78       13.09      8.39 o 
  -7  -3   6       11.51       14.02      7.13 o 
  -6  -3   6       28.01       27.35     12.00 o 
  -5  -3   6       70.37       79.28     13.78 o 
  -4  -3   6       19.30       15.01      8.22 o 
  -3  -3   6      116.63      118.28      6.83 o 
  -2  -3   6     1150.69     1194.53     28.18 o 
  -1  -3   6      402.58      342.99     21.32 o 
   0  -3   6     1077.27     1060.48     21.69 o 
   1  -3   6       69.65       84.09      6.47 o 
   2  -3   6       46.22       48.24      5.08 o 
   3  -3   6       84.40       97.11     13.40 o 
   4  -3   6       27.23       26.42      5.67 o 
   5  -3   6        2.57       15.08      6.85 o 
   6  -3   6        0.10        3.58      8.01 o 
  -8  -2   6        3.45       12.52      8.77 o 
  -7  -2   6       30.72       28.15     10.88 o 
  -6  -2   6      273.13      292.76     18.01 o 
  -5  -2   6      263.85      283.50     29.09 o 
  -4  -2   6      518.82      522.41     13.39 o 
  -3  -2   6     2264.09     2446.99     45.10 o 
  -2  -2   6      215.84      196.45     19.29 o 
  -1  -2   6     2768.24     2799.73     91.75 o 
   0  -2   6      101.71       98.50      6.55 o 
   1  -2   6      123.43      132.02      8.15 o 
   2  -2   6        8.15       14.79      3.98 o 
   3  -2   6       71.45       84.76     11.00 o 
   4  -2   6       24.29       37.69      6.49 o 
   5  -2   6        5.30       11.17      5.98 o 
   6  -2   6        7.92        7.04      6.81 o 
  -8  -1   6        0.86       19.31      9.02 o 
  -7  -1   6        3.87        4.29      4.85 o 
  -6  -1   6       55.31       44.04     10.29 o 
  -5  -1   6       26.12       20.58      8.90 o 
  -4  -1   6      191.86      195.90     10.96 o 
  -3  -1   6      129.14       96.30      9.59 o 
  -2  -1   6      178.98      189.87      9.09 o 
  -1  -1   6     1145.31     1158.29     41.06 o 
   0  -1   6       97.34       92.03      6.42 o 
   1  -1   6      207.89      245.43     11.46 o 
   2  -1   6       33.10       36.00      4.23 o 
   3  -1   6       57.83       76.07     12.93 o 
   4  -1   6        8.23        4.56      6.33 o 
   5  -1   6       11.76        8.51      6.47 o 
   6  -1   6        1.17        5.22      9.66 o 
  -8   0   6        0.05       21.86     10.05 o 
  -7   0   6        1.34        5.93      4.96 o 
  -6   0   6       21.92       19.90      6.39 o 
  -5   0   6     1039.37     1193.38     23.57 o 
  -4   0   6        2.01        6.99      3.76 o 
  -3   0   6      600.48      630.15     20.94 o 
  -2   0   6        1.00        2.70      3.48 o 
  -1   0   6      694.53      643.91     36.95 o 
   0   0   6     1011.63     1100.03     20.00 o 
   1   0   6       27.70       24.71      3.56 o 
   2   0   6       19.24       12.51      3.49 o 
   3   0   6       47.23        7.56     18.50 o 
   4   0   6       12.22       21.31      8.74 o 
   5   0   6        0.38        4.56      6.23 o 
   6   0   6        0.14        9.10      7.58 o 
  -8   1   6        1.25        0.67      6.71 o 
  -7   1   6        3.93        3.45      4.63 o 
  -6   1   6       49.68       41.77      5.38 o 
  -5   1   6       35.83       40.52      6.71 o 
  -4   1   6      208.31      186.10     11.77 o 
  -3   1   6      139.78      116.57      8.63 o 
  -2   1   6      198.88      202.62      9.57 o 
  -1   1   6     1198.73     1177.22     23.71 o 
   0   1   6       95.96       89.96      5.84 o 
   1   1   6      225.67      214.95      8.62 o 
   2   1   6       26.32       24.54      3.50 o 
   3   1   6       59.27       68.18     12.66 o 
   4   1   6        9.08       13.55      6.84 o 
   5   1   6       13.10       16.21      6.59 o 
   6   1   6        1.10        5.14     11.81 o 
  -8   2   6        3.43       11.38      9.73 o 
  -7   2   6       29.18       27.87      6.38 o 
  -6   2   6      289.95      310.88     11.36 o 
  -5   2   6      270.73      244.59      9.61 o 
  -4   2   6      519.94      497.13     14.04 o 
  -3   2   6     2352.11     2572.85     46.98 o 
  -2   2   6      206.68      201.27     10.28 o 
  -1   2   6     2807.87     2879.82     46.93 o 
   0   2   6      121.79      124.65      7.02 o 
   1   2   6      114.39      127.93      8.49 o 
   2   2   6       10.02        6.48      3.44 o 
   3   2   6       60.24       57.82     10.34 o 
   4   2   6       23.14       52.17     12.60 o 
   5   2   6        5.30        1.06      8.02 o 
   6   2   6        7.85        5.50      6.59 o 
  -8   3   6        8.00       21.63     10.82 o 
  -7   3   6       11.49       13.24      5.07 o 
  -6   3   6       30.97       26.24      5.02 o 
  -5   3   6       64.50       72.78      6.13 o 
  -4   3   6       19.24       14.51      3.22 o 
  -3   3   6      119.05       97.91      7.56 o 
  -2   3   6     1268.70     1286.19     79.71 o 
  -1   3   6      380.65      339.50     12.33 o 
   0   3   6     1079.99     1101.99     23.95 o 
   1   3   6       49.77       62.32      6.61 o 
   2   3   6       56.88       57.12     10.23 o 
   3   3   6       88.76      109.50     21.50 o 
   4   3   6       25.59       28.55     12.76 o 
   5   3   6        2.84        9.84      6.72 o 
   6   3   6        0.16        8.85      6.99 o 
  -7   4   6       47.31       61.85      6.89 o 
  -6   4   6      168.25      184.61      9.17 o 
  -5   4   6       18.35       21.43      4.54 o 
  -4   4   6      282.54      292.58      8.62 o 
  -3   4   6      485.09      498.37     20.48 o 
  -2   4   6      750.17      786.51     22.00 o 
  -1   4   6      279.47      270.06      9.72 o 
   0   4   6     2232.66     2445.20     45.27 o 
   1   4   6       67.77       69.47      9.40 o 
   2   4   6      103.91      131.91     25.29 o 
   3   4   6       23.63       21.95      3.66 o 
   4   4   6       12.35       12.63      7.69 o 
   5   4   6        2.59        8.53      6.58 o 
   6   4   6        1.85        0.00      8.07 o 
  -7   5   6        0.08        1.85      3.63 o 
  -6   5   6      141.26      140.46      8.49 o 
  -5   5   6      176.11      167.66     10.42 o 
  -4   5   6      194.38      186.39      7.26 o 
  -3   5   6       64.28       61.98      6.38 o 
  -2   5   6      855.57      897.85     23.73 o 
  -1   5   6      593.54      590.61     15.08 o 
   0   5   6      290.91      300.88     18.67 o 
   1   5   6      615.29      631.79     19.11 o 
   2   5   6      202.34      238.16     16.96 o 
   3   5   6       84.91       57.25     11.44 o 
   4   5   6       27.98       31.70     10.29 o 
   5   5   6       10.04       15.81      5.87 o 
  -7   6   6       76.78       73.63      8.53 o 
  -6   6   6       46.84       40.43      4.37 o 
  -5   6   6      168.54      174.47      7.76 o 
  -4   6   6      338.69      352.57     12.95 o 
  -3   6   6       49.19       40.70      5.13 o 
  -2   6   6      855.55      839.54     22.40 o 
  -1   6   6      327.84      327.12     10.81 o 
   0   6   6     1237.18     1221.47     32.71 o 
   1   6   6      210.37      198.65     13.89 o 
   2   6   6       22.74       21.61      3.36 o 
   3   6   6      336.39      328.27     20.29 o 
   4   6   6       18.61       37.35     10.78 o 
   5   6   6        9.25        9.21     10.55 o 
  -7   7   6       14.68        6.95      4.83 o 
  -6   7   6       44.05       51.90      6.55 o 
  -5   7   6       49.78       45.12      5.73 o 
  -4   7   6      231.12      234.08     10.90 o 
  -3   7   6        5.57        7.87      4.16 o 
  -2   7   6      255.45      266.58      9.51 o 
  -1   7   6      175.94      153.60      6.65 o 
   0   7   6       14.01       22.48      6.08 o 
   1   7   6      109.01      118.84      9.84 o 
   2   7   6       62.68       57.01     13.92 o 
   3   7   6       93.63      120.98     13.17 o 
   4   7   6       27.33       27.49      7.30 o 
   5   7   6        0.65       10.63      5.37 o 
  -7   8   6       18.44       16.84      6.73 o 
  -6   8   6       59.75       56.27     11.81 o 
  -5   8   6       31.07       26.23      4.74 o 
  -4   8   6       52.34       53.54      5.90 o 
  -3   8   6        0.90        2.51      2.87 o 
  -2   8   6      142.66      129.43      5.87 o 
  -1   8   6       37.37       37.91      4.00 o 
   0   8   6      209.94      214.61     17.76 o 
   1   8   6       33.74       24.52      5.15 o 
   2   8   6       49.21       41.00      5.15 o 
   3   8   6       75.58       71.92     15.01 o 
   4   8   6       49.84       42.05     12.19 o 
   5   8   6       18.57       17.70      8.64 o 
  -7   9   6        5.29        8.12      5.61 o 
  -6   9   6       16.53        5.70      7.57 o 
  -5   9   6       85.28       76.41      9.89 o 
  -4   9   6      192.32      195.39     18.40 o 
  -3   9   6       82.96       76.48     10.88 o 
  -2   9   6      521.80      532.41     19.03 o 
  -1   9   6      118.11       98.22      5.73 o 
   0   9   6       42.37       36.81     10.28 o 
   1   9   6       53.01       52.12     12.28 o 
   2   9   6      242.59      199.31     16.43 o 
   3   9   6      126.11      161.15     16.83 o 
   4   9   6        6.09       14.78      9.23 o 
   5   9   6       12.59       14.43     12.23 o 
  -7  10   6       16.84       13.00      8.31 o 
  -6  10   6       18.62       24.73      6.37 o 
  -5  10   6        2.60        6.75     10.32 o 
  -4  10   6       48.19       36.98     13.98 o 
  -3  10   6       18.47       19.72      7.23 o 
  -2  10   6       53.70       56.85     10.33 o 
  -1  10   6      354.95      415.41     24.14 o 
   0  10   6      201.54      243.20     32.81 o 
   1  10   6       93.14       80.27     18.07 o 
   2  10   6        0.74        7.01      7.50 o 
   3  10   6       52.93       41.70      7.36 o 
   4  10   6        5.05        9.21      4.18 o 
   5  10   6        0.74        8.64      9.43 o 
  -6  11   6       50.58       45.74      9.30 o 
  -5  11   6       36.91       47.09      9.00 o 
  -4  11   6       44.97       71.09     14.24 o 
  -3  11   6       36.98       34.33      9.65 o 
  -2  11   6       24.88       26.73      7.45 o 
  -1  11   6      244.60      228.18     17.36 o 
   0  11   6       42.34       48.58      8.39 o 
   1  11   6       40.77       62.33     10.16 o 
   2  11   6       25.77       19.60      4.76 o 
   3  11   6       16.72       26.31      5.73 o 
   4  11   6       36.69       35.35     12.07 o 
   5  11   6        4.92       14.83      9.99 o 
  -6  12   6       38.66       29.79      7.96 o 
  -5  12   6       14.74       11.41      6.73 o 
  -4  12   6      124.42      116.51     17.25 o 
  -3  12   6      441.10      472.46     27.36 o 
  -2  12   6       65.27       57.55     11.08 o 
  -1  12   6      720.90      773.14     23.42 o 
   0  12   6       79.26       85.58     12.28 o 
   1  12   6        3.87        5.33      7.24 o 
   2  12   6        3.10        0.84      5.00 o 
   3  12   6       42.56       22.39      5.03 o 
   4  12   6       11.36        8.25      3.74 o 
  -6  13   6        1.77        8.29      7.22 o 
  -5  13   6       80.25       66.41     13.50 o 
  -4  13   6       75.05       79.85     14.38 o 
  -3  13   6       43.20       37.95      7.33 o 
  -2  13   6       88.66       79.98     12.38 o 
  -1  13   6       56.98       42.80      9.24 o 
   0  13   6      204.33      197.24     17.11 o 
   1  13   6      100.98      108.73     17.38 o 
   2  13   6       10.99       17.68     10.29 o 
   3  13   6       14.81       11.70      4.77 o 
   4  13   6        4.21        3.11      4.91 o 
  -6  14   6       15.88       10.77      4.54 o 
  -5  14   6       13.36       16.11      5.15 o 
  -4  14   6       33.02       26.76     16.95 o 
  -3  14   6      291.76      293.75     22.53 o 
  -2  14   6       18.63       12.64      6.93 o 
  -1  14   6      208.65      179.23     22.10 o 
   0  14   6       69.13       59.02     11.18 o 
   1  14   6       67.73       63.05     14.38 o 
   2  14   6        5.48        6.00      5.08 o 
   3  14   6        5.33        9.13      5.40 o 
   4  14   6        4.32        8.51      7.07 o 
  -5  15   6       34.71       35.90      8.87 o 
  -4  15   6       31.52       41.99      8.98 o 
  -3  15   6       17.23       15.82      6.64 o 
  -2  15   6      152.45      128.94     30.08 o 
  -1  15   6      316.97      357.72     47.29 o 
   0  15   6        6.97       10.27      6.82 o 
   1  15   6      106.60      146.16     36.54 o 
   2  15   6       16.96       11.47      9.23 o 
   3  15   6        2.25        0.89      6.84 o 
  -5  16   6        3.31        7.46      3.29 o 
  -4  16   6       32.77       29.69      7.82 o 
  -3  16   6       44.32       46.16     13.09 o 
  -2  16   6       27.57       17.76      6.64 o 
  -1  16   6       84.46       80.09     17.32 o 
   0  16   6       42.41       33.57      7.91 o 
   1  16   6       57.52       55.43     12.00 o 
   2  16   6       22.17       20.60      8.74 o 
   3  16   6       13.56        5.33      6.68 o 
  -5  17   6        5.51        7.99      6.93 o 
  -4  17   6       18.10       22.91      7.83 o 
  -3  17   6        3.97        0.34      8.54 o 
  -2  17   6       45.56       49.67     11.63 o 
  -1  17   6      139.38      104.41     29.35 o 
   0  17   6       41.76       40.50      7.90 o 
   1  17   6       52.68       38.33      7.52 o 
   2  17   6       16.65       18.52      9.07 o 
   3  17   6        2.30        7.46      7.67 o 
  -4  18   6        1.98        5.93      5.51 o 
  -3  18   6        6.56        0.83     12.80 o 
  -2  18   6        0.91        4.88      7.32 o 
  -1  18   6       41.93       39.50     10.39 o 
   0  18   6       11.64       11.91     15.10 o 
   1  18   6       17.85       21.79      7.44 o 
   2  18   6       13.78       15.38      6.49 o 
  -3  19   6        1.43       11.58     14.81 o 
  -2  19   6       25.21       22.85      8.50 o 
  -1  19   6        3.29       14.45      9.16 o 
   0  19   6       18.69       17.21      7.00 o 
   1  19   6        5.19        6.69      4.97 o 
  -2  20   6       20.16       13.17      8.93 o 
  -1  20   6        0.14        6.19      6.38 o 
   0  20   6       49.19       44.45     20.15 o 
  -3 -19   7        7.51       14.47     10.02 o 
  -2 -19   7        8.07       15.27      9.89 o 
  -1 -19   7       18.12       24.45      9.35 o 
   0 -19   7       17.36        8.14      9.06 o 
  -3 -18   7        2.55        6.25     16.19 o 
  -2 -18   7       11.44       18.97      9.82 o 
  -1 -18   7        7.38        7.99      8.50 o 
   0 -18   7        9.74        8.39      9.65 o 
   1 -18   7       10.55       10.03      7.46 o 
  -4 -17   7        7.26        0.00      9.38 o 
  -3 -17   7       32.91       31.24     10.10 o 
  -2 -17   7        8.85       20.31      9.89 o 
  -1 -17   7       57.63       56.64     14.68 o 
   0 -17   7       24.38       33.50      9.23 o 
   1 -17   7       14.85       14.16      8.13 o 
   2 -17   7       14.55       14.15      7.70 o 
  -5 -16   7        8.14        2.51     12.47 o 
  -4 -16   7       10.39       13.70     10.09 o 
  -3 -16   7       11.24       21.38     10.24 o 
  -2 -16   7      103.98       77.95     12.75 o 
  -1 -16   7       15.82       25.58      9.29 o 
   0 -16   7       14.03       15.95      8.18 o 
   1 -16   7       22.05       27.33     10.29 o 
   2 -16   7       11.98       16.10      7.52 o 
  -5 -15   7       11.36       18.45     10.35 o 
  -4 -15   7       73.09      124.24     16.29 o 
  -3 -15   7       19.29       22.09     10.45 o 
  -2 -15   7        4.07        3.36      9.52 o 
  -1 -15   7       82.33       85.46     12.29 o 
   0 -15   7       61.98       54.39      9.84 o 
   1 -15   7       26.29       17.05      7.82 o 
   2 -15   7       20.58       13.88      7.22 o 
   3 -15   7        4.19        2.11     10.22 o 
  -5 -14   7        6.77        6.62      9.75 o 
  -4 -14   7       44.57       42.84     11.44 o 
  -3 -14   7       14.98        9.02     18.83 o 
  -2 -14   7      281.88      319.73     19.61 o 
  -1 -14   7      145.57      177.57     44.75 o 
   0 -14   7       93.82       91.78     12.08 o 
   1 -14   7       34.12       24.61      7.90 o 
   2 -14   7       19.44       26.97     18.83 o 
   3 -14   7        4.60        6.15      3.88 o 
  -6 -13   7        9.13       13.81     17.41 o 
  -5 -13   7        7.84        8.70     10.10 o 
  -4 -13   7       79.17       99.77     15.96 o 
  -3 -13   7       77.61       84.47     30.04 o 
  -2 -13   7       93.53      111.18     14.03 o 
  -1 -13   7      320.17      361.06     19.05 o 
   0 -13   7       22.85       35.02     10.22 o 
   1 -13   7        2.83        2.67      4.05 o 
   2 -13   7       36.08       30.26      4.96 o 
   3 -13   7        7.09        7.96     13.26 o 
   4 -13   7        0.88        4.32      5.34 o 
  -6 -12   7        7.48       15.10      9.47 o 
  -5 -12   7        7.94        6.51     10.33 o 
  -4 -12   7       19.87       32.37     14.81 o 
  -3 -12   7        4.19        0.00      9.31 o 
  -2 -12   7      346.98      388.26     19.98 o 
  -1 -12   7       61.46       56.73     10.60 o 
   0 -12   7      101.68      139.39     14.57 o 
   1 -12   7       56.81       66.90      6.81 o 
   2 -12   7        8.18        5.34      3.13 o 
   3 -12   7        2.84        8.94      4.50 o 
   4 -12   7        4.84        3.96      4.03 o 
  -6 -11   7       40.80       65.47     15.11 o 
  -5 -11   7        1.97        9.04      9.51 o 
  -4 -11   7      209.27      233.39     17.15 o 
  -3 -11   7       81.57       66.31     12.16 o 
  -2 -11   7       93.86      129.18     15.21 o 
  -1 -11   7      242.02      231.97     15.46 o 
   0 -11   7        2.35        5.80      4.76 o 
   1 -11   7       38.36       34.80      6.20 o 
   2 -11   7        9.19        8.39      2.96 o 
   3 -11   7       25.81       27.38     13.59 o 
   4 -11   7        5.90        9.10      4.96 o 
  -6 -10   7       41.98       32.98     19.13 o 
  -5 -10   7        9.51       25.95     14.97 o 
  -4 -10   7       91.20       71.95     11.43 o 
  -3 -10   7       91.07      114.22     14.31 o 
  -2 -10   7      106.13      100.21     12.57 o 
  -1 -10   7      529.31      562.09     21.78 o 
   0 -10   7      150.94      156.72      9.43 o 
   1 -10   7       45.30       36.02      4.18 o 
   2 -10   7       49.37       48.53      5.93 o 
   3 -10   7        1.50        6.32      3.29 o 
   4 -10   7       10.10        6.29      6.23 o 
  -7  -9   7        6.49       18.09      9.93 o 
  -6  -9   7       16.33       16.70     10.54 o 
  -5  -9   7       75.70       62.09     11.76 o 
  -4  -9   7       16.78       13.61      9.51 o 
  -3  -9   7      120.52      100.54     14.40 o 
  -2  -9   7       19.20       24.89     10.00 o 
  -1  -9   7      129.49      136.46     12.79 o 
   0  -9   7        8.75       11.86      3.95 o 
   1  -9   7      121.98      115.49      8.04 o 
   2  -9   7        1.01        1.54      3.76 o 
   3  -9   7       28.25       25.30      6.01 o 
   4  -9   7       30.70       25.69      8.19 o 
  -7  -8   7        0.15        0.09      8.19 o 
  -6  -8   7       58.69       85.61     22.56 o 
  -5  -8   7       26.61       12.72     19.89 o 
  -4  -8   7       48.28       29.95     10.08 o 
  -3  -8   7       66.11       75.45     18.93 o 
  -2  -8   7       58.53       49.89     10.01 o 
  -1  -8   7      201.77      179.84     14.04 o 
   0  -8   7       89.55       82.09      5.03 o 
   1  -8   7       54.96       49.75      4.95 o 
   2  -8   7      107.65      120.22      8.93 o 
   3  -8   7        3.47        0.00      5.79 o 
   4  -8   7       61.39       70.71     10.88 o 
   5  -8   7       18.74       26.88     11.10 o 
  -7  -7   7       35.45       36.61      9.25 o 
  -6  -7   7       16.46        2.61      8.71 o 
  -5  -7   7       23.66       19.41      9.72 o 
  -4  -7   7      211.98      187.44     21.11 o 
  -3  -7   7      145.37      126.91     12.78 o 
  -2  -7   7       68.40       85.48     16.16 o 
  -1  -7   7      522.78      498.53     18.39 o 
   0  -7   7       34.66       31.97      7.96 o 
   1  -7   7      127.21      135.49     15.77 o 
   2  -7   7       18.41       11.04      5.31 o 
   3  -7   7       34.31       28.35      7.61 o 
   4  -7   7       19.10       13.64      8.51 o 
   5  -7   7       11.81       10.53     13.32 o 
  -7  -6   7       12.07       14.49     11.74 o 
  -6  -6   7      157.96      161.66     15.10 o 
  -5  -6   7      289.08      295.33     19.12 o 
  -4  -6   7      304.96      263.35     15.18 o 
  -3  -6   7      507.13      542.27     19.75 o 
  -2  -6   7      116.13      109.22     12.27 o 
  -1  -6   7       19.40       19.72     17.41 o 
   0  -6   7      107.19      106.73      5.70 o 
   1  -6   7       71.74       74.70      6.72 o 
   2  -6   7      214.06      240.02     11.23 o 
   3  -6   7       28.65       31.83     18.20 o 
   4  -6   7        0.90        2.51      5.77 o 
   5  -6   7        4.08       12.59      5.71 o 
  -7  -5   7       42.96       52.36     12.34 o 
  -6  -5   7       55.00       74.88     12.07 o 
  -5  -5   7      118.59      114.36     13.90 o 
  -4  -5   7      208.85      199.27     13.23 o 
  -3  -5   7      593.36      581.70     20.89 o 
  -2  -5   7       28.16       35.15      9.73 o 
  -1  -5   7      772.18      766.96     34.16 o 
   0  -5   7       85.11       88.90      5.71 o 
   1  -5   7      190.30      209.33     10.78 o 
   2  -5   7        6.28        9.09      3.67 o 
   3  -5   7      202.89      263.99     36.87 o 
   4  -5   7       27.86       46.70     15.24 o 
   5  -5   7        4.99        8.14      6.34 o 
  -7  -4   7        1.05        0.00      7.29 o 
  -6  -4   7      154.43      138.15     25.49 o 
  -5  -4   7      222.52      237.37     24.93 o 
  -4  -4   7       52.60       45.62     31.33 o 
  -3  -4   7      413.01      425.34     17.30 o 
  -2  -4   7      600.98      607.35     21.52 o 
  -1  -4   7       14.10       14.28      3.89 o 
   0  -4   7      222.36      210.01      8.97 o 
   1  -4   7       34.31       38.24      5.02 o 
   2  -4   7      117.72      126.04      8.73 o 
   3  -4   7       26.72       19.61     20.12 o 
   4  -4   7       36.21       29.63      7.41 o 
   5  -4   7        2.11        2.85      6.05 o 
  -7  -3   7       17.37       21.62     20.48 o 
  -6  -3   7       12.55       12.58     11.41 o 
  -5  -3   7       16.76       22.14     20.64 o 
  -4  -3   7      120.25      130.94     20.35 o 
  -3  -3   7      684.26      710.71     23.65 o 
  -2  -3   7       30.74       20.96      4.14 o 
  -1  -3   7     1172.48     1211.15     28.77 o 
   0  -3   7      326.89      320.99     11.48 o 
   1  -3   7       51.01       48.36      5.40 o 
   2  -3   7      196.34      205.66     14.72 o 
   3  -3   7      211.44      260.90     21.63 o 
   4  -3   7       12.08       11.37      9.83 o 
   5  -3   7        4.23       10.46      5.02 o 
  -7  -2   7       52.85       55.84      7.89 o 
  -6  -2   7       58.54       52.14     23.28 o 
  -5  -2   7       22.66       15.51     13.13 o 
  -4  -2   7       54.19       49.38     12.22 o 
  -3  -2   7      170.37      153.13     11.62 o 
  -2  -2   7     1115.35     1223.26     30.47 o 
  -1  -2   7       52.16       49.07      5.53 o 
   0  -2   7      152.55      150.91      8.09 o 
   1  -2   7      112.87      114.31      8.25 o 
   2  -2   7       12.62       12.64      3.84 o 
   3  -2   7       39.78       37.74      7.41 o 
   4  -2   7        0.25        6.33      4.78 o 
   5  -2   7        0.70        1.52      7.47 o 
  -7  -1   7        3.55       10.22      5.40 o 
  -6  -1   7       29.72       30.49      8.81 o 
  -5  -1   7       29.42       26.83      5.05 o 
  -4  -1   7      509.70      564.83     17.81 o 
  -3  -1   7      464.67      469.17     15.88 o 
  -2  -1   7       75.37       74.67      8.80 o 
  -1  -1   7      184.46      164.08     17.74 o 
   0  -1   7      106.18      116.71      8.43 o 
   1  -1   7      145.24      154.59      8.36 o 
   2  -1   7       60.72       57.86      8.27 o 
   3  -1   7       47.04       31.99      8.93 o 
   4  -1   7        4.17        0.00      7.12 o 
   5  -1   7        1.60        0.00      9.10 o 
  -7   0   7       52.58       46.32      7.19 o 
  -6   0   7        9.57        9.46      5.01 o 
  -5   0   7      220.05      233.56     15.64 o 
  -4   0   7       91.42       99.14     11.13 o 
  -3   0   7        6.26        9.62      3.21 o 
  -2   0   7      990.08     1051.80     21.06 o 
  -1   0   7      346.10      320.05     27.17 o 
   0   0   7     1410.51     1486.15     24.83 o 
   1   0   7       34.90       40.05      6.17 o 
   2   0   7        9.22        6.98      6.28 o 
   3   0   7       91.76       62.20     16.55 o 
   4   0   7       38.46       31.14      9.13 o 
   5   0   7        1.55       11.70      5.75 o 
  -7   1   7        2.03        1.81      4.76 o 
  -6   1   7       30.22       27.90      4.60 o 
  -5   1   7       24.50       28.10      6.25 o 
  -4   1   7      471.40      513.01     27.47 o 
  -3   1   7      456.45      460.68     14.19 o 
  -2   1   7       70.49       76.79      6.49 o 
  -1   1   7      207.48      172.51     16.22 o 
   0   1   7       86.64      102.33      8.92 o 
   1   1   7      143.68      151.74      9.26 o 
   2   1   7       71.36       74.67      8.97 o 
   3   1   7       55.09       28.28     15.70 o 
   4   1   7        4.09        4.25      4.94 o 
   5   1   7        1.63        1.38     13.13 o 
  -7   2   7       53.82       48.72      9.32 o 
  -6   2   7       59.04       50.87      7.04 o 
  -5   2   7       17.82       19.90      4.47 o 
  -4   2   7       51.94       44.86      7.56 o 
  -3   2   7      184.13      207.01     10.04 o 
  -2   2   7     1147.76     1221.58     29.68 o 
  -1   2   7       55.07       53.39      6.43 o 
   0   2   7      169.58      170.68      8.23 o 
   1   2   7      126.45      117.80      8.54 o 
   2   2   7        9.50        4.32      4.15 o 
   3   2   7       42.91       49.84      7.44 o 
   4   2   7        0.52        0.00      5.45 o 
   5   2   7        0.60        0.41      8.28 o 
  -7   3   7       15.39       17.66      6.06 o 
  -6   3   7       10.77       10.25      3.97 o 
  -5   3   7       11.73        8.57      5.38 o 
  -4   3   7      150.56      155.24      6.75 o 
  -3   3   7      728.16      726.73     18.36 o 
  -2   3   7       25.59       10.99      6.16 o 
  -1   3   7     1186.02     1222.43     30.86 o 
   0   3   7      336.25      334.39     12.67 o 
   1   3   7       54.07       59.65      7.46 o 
   2   3   7      189.35      179.47     10.22 o 
   3   3   7      198.09      216.00     17.46 o 
   4   3   7       11.43        3.17     11.34 o 
   5   3   7        4.00       18.21      7.59 o 
  -7   4   7        1.51        7.51      4.54 o 
  -6   4   7      148.50      161.36     23.00 o 
  -5   4   7      235.17      267.63      9.98 o 
  -4   4   7       50.48       48.63      8.34 o 
  -3   4   7      419.00      474.33     12.53 o 
  -2   4   7      624.72      623.39     24.18 o 
  -1   4   7       12.86       10.62      5.54 o 
   0   4   7      218.01      216.89     10.04 o 
   1   4   7       34.32       36.29      6.64 o 
   2   4   7      115.33      128.94     10.93 o 
   3   4   7       26.15       22.75     12.27 o 
   4   4   7       35.86       53.09     12.60 o 
   5   4   7        1.66        5.73      7.55 o 
  -7   5   7       43.52       53.55      7.88 o 
  -6   5   7       57.72       60.14      8.84 o 
  -5   5   7      107.72      108.22      9.71 o 
  -4   5   7      180.79      189.25     11.59 o 
  -3   5   7      609.48      613.01     33.78 o 
  -2   5   7       26.53       15.51      4.52 o 
  -1   5   7      803.40      820.62     31.56 o 
   0   5   7       73.59       75.97      7.34 o 
   1   5   7      191.08      199.04     12.08 o 
   2   5   7        5.86        7.46      3.40 o 
   3   5   7      206.19      229.98     19.13 o 
   4   5   7       29.06       30.15      8.78 o 
   5   5   7        4.48       15.36      7.09 o 
  -7   6   7       13.09        9.59      5.01 o 
  -6   6   7      157.78      169.24     19.42 o 
  -5   6   7      269.39      272.05     17.38 o 
  -4   6   7      307.56      304.25     13.84 o 
  -3   6   7      498.12      527.27     25.62 o 
  -2   6   7       92.78       92.86      6.27 o 
  -1   6   7       16.79       17.64      4.86 o 
   0   6   7      112.59      107.18     14.48 o 
   1   6   7       81.00       76.12      9.08 o 
   2   6   7      225.97      256.00     18.48 o 
   3   6   7       31.71       35.81      6.30 o 
   4   6   7        2.00        0.99      8.20 o 
   5   6   7        4.77       27.16     11.59 o 
  -7   7   7       33.73       23.49      7.39 o 
  -6   7   7       14.72       13.40      4.25 o 
  -5   7   7       20.19       16.57      6.81 o 
  -4   7   7      194.51      189.54     10.38 o 
  -3   7   7      145.31      122.62      7.60 o 
  -2   7   7       61.83       53.89      4.99 o 
  -1   7   7      503.33      487.21     12.39 o 
   0   7   7       36.84       51.35     14.02 o 
   1   7   7      129.98      137.40     10.61 o 
   2   7   7       19.39       21.16      4.76 o 
   3   7   7       40.75       17.62      4.52 o 
   4   7   7       17.91        5.99      5.78 o 
   5   7   7       11.22        2.50      9.07 o 
  -7   8   7        0.27        2.31      4.28 o 
  -6   8   7       64.30       54.02     11.59 o 
  -5   8   7       32.38       33.28      6.54 o 
  -4   8   7       45.03       42.63      5.90 o 
  -3   8   7       66.26       74.80      6.47 o 
  -2   8   7       45.93       46.85      6.41 o 
  -1   8   7      188.67      173.66      8.83 o 
   0   8   7       83.58       82.58      8.97 o 
   1   8   7       48.30       48.15      7.53 o 
   2   8   7       99.39       96.89     10.20 o 
   3   8   7        2.55        2.16      7.19 o 
   4   8   7       57.98       61.46     15.73 o 
   5   8   7       17.33       14.39      7.43 o 
  -7   9   7        7.64       12.37      8.01 o 
  -6   9   7       18.57       23.42      7.55 o 
  -5   9   7       76.02       68.01      8.69 o 
  -4   9   7       24.03       22.02      7.52 o 
  -3   9   7      111.66       81.17      9.30 o 
  -2   9   7       24.66       15.37      9.89 o 
  -1   9   7      123.23      113.12     11.05 o 
   0   9   7        7.41        7.67      5.77 o 
   1   9   7      122.32      131.95     12.94 o 
   2   9   7        1.58        0.00      5.34 o 
   3   9   7       29.78       24.36      5.94 o 
   4   9   7       30.09       20.75     15.53 o 
  -6  10   7       47.40       53.01     10.33 o 
  -5  10   7        6.33       16.17      7.31 o 
  -4  10   7       92.07       76.97     18.80 o 
  -3  10   7       96.25      104.95     11.02 o 
  -2  10   7      108.13       85.44     11.01 o 
  -1  10   7      520.39      565.96     23.59 o 
   0  10   7      167.39      180.60     15.55 o 
   1  10   7       39.77       38.88      7.40 o 
   2  10   7       56.23       51.81     10.69 o 
   3  10   7        2.05       10.47      5.20 o 
   4  10   7       11.57       19.12      9.34 o 
  -6  11   7       41.38       52.28      9.99 o 
  -5  11   7        3.54        0.34      6.83 o 
  -4  11   7      212.33      236.03     35.67 o 
  -3  11   7       79.85       70.13     11.42 o 
  -2  11   7       91.41       91.02     18.27 o 
  -1  11   7      212.29      197.24     16.81 o 
   0  11   7        0.75        7.07      9.89 o 
   1  11   7       37.22       39.14     11.28 o 
   2  11   7       11.76        9.06      3.98 o 
   3  11   7       26.00       22.37      4.85 o 
   4  11   7        6.70        6.91      5.18 o 
  -6  12   7        8.57       20.16      7.88 o 
  -5  12   7        7.36       14.91      6.00 o 
  -4  12   7       20.46       16.42      6.01 o 
  -3  12   7        7.91        9.02      7.50 o 
  -2  12   7      357.24      395.47     27.11 o 
  -1  12   7       71.21       65.43      8.64 o 
   0  12   7       92.65       87.58     12.68 o 
   1  12   7       52.69       67.66     18.86 o 
   2  12   7        8.87       12.29      5.46 o 
   3  12   7        3.03        6.63      3.88 o 
   4  12   7        5.66        7.85      6.77 o 
  -6  13   7        9.42       15.70      5.09 o 
  -5  13   7        7.17       14.21      4.34 o 
  -4  13   7       88.59      105.05     15.08 o 
  -3  13   7       81.67       80.26     12.31 o 
  -2  13   7       89.95      106.58     19.72 o 
  -1  13   7      326.36      334.38     25.79 o 
   0  13   7       20.59       18.83      7.88 o 
   1  13   7        1.85        3.56     14.51 o 
   2  13   7       37.00       32.57      9.09 o 
   3  13   7        9.11       11.34      7.29 o 
   4  13   7        1.01        0.00      8.01 o 
  -5  14   7        7.50       14.47      5.80 o 
  -4  14   7       45.43       52.49     10.85 o 
  -3  14   7       16.60       20.94      8.14 o 
  -2  14   7      294.28      300.63     27.17 o 
  -1  14   7      144.53      148.55     16.16 o 
   0  14   7       93.28       95.07     13.01 o 
   1  14   7       31.04       29.57      8.47 o 
   2  14   7       17.43       20.64      8.19 o 
   3  14   7        4.31        2.29      6.33 o 
  -5  15   7        9.98       13.17      4.35 o 
  -4  15   7       67.98       65.24     18.76 o 
  -3  15   7       20.90       22.83     14.87 o 
  -2  15   7        5.33        6.99     12.20 o 
  -1  15   7       88.33      108.98     13.70 o 
   0  15   7       61.47       53.16     10.16 o 
   1  15   7       24.99       22.41      8.57 o 
   2  15   7       17.40       25.18     14.91 o 
   3  15   7        4.46       12.33      8.11 o 
  -5  16   7        8.26        2.82      5.80 o 
  -4  16   7       10.28        4.72      6.71 o 
  -3  16   7       12.70       15.09      7.46 o 
  -2  16   7       98.37       78.22     18.47 o 
  -1  16   7       13.18       21.88      7.47 o 
   0  16   7       12.76       15.05      6.40 o 
   1  16   7       18.07       14.67      6.11 o 
   2  16   7       11.68       25.20     11.41 o 
  -4  17   7        5.26        3.50      6.13 o 
  -3  17   7       36.59       37.21      9.60 o 
  -2  17   7        7.83       27.11     17.87 o 
  -1  17   7       62.09       46.99     13.78 o 
   0  17   7       23.63       17.01      7.57 o 
   1  17   7       14.43       27.04     15.63 o 
   2  17   7       13.93        7.37      4.06 o 
  -3  18   7        1.54        0.00      7.17 o 
  -2  18   7        8.70       23.22     16.75 o 
  -1  18   7        5.81       12.94      9.89 o 
   0  18   7        8.69       20.25      8.84 o 
   1  18   7       12.98       11.56      6.79 o 
  -3  19   7        7.59        9.60      6.43 o 
  -2  19   7        9.11       10.22     14.77 o 
  -1  19   7       21.47       23.61      9.33 o 
   0  19   7       16.99       24.47     10.75 o 
  -2 -18   8       22.41       19.45      9.98 o 
  -1 -18   8       14.74       13.28      9.13 o 
   0 -18   8        0.94        9.85      8.15 o 
  -3 -17   8       10.66       10.95     12.20 o 
  -2 -17   8        0.44        0.00      8.66 o 
  -1 -17   8       12.91       25.12      9.52 o 
   0 -17   8        7.43       12.10      8.11 o 
   1 -17   8       21.29       13.22     16.79 o 
  -4 -16   8       23.66       40.44     11.42 o 
  -3 -16   8       25.20       20.97     12.73 o 
  -2 -16   8        5.57       18.97      9.59 o 
  -1 -16   8       52.40       79.94     18.80 o 
   0 -16   8       56.00       42.28      9.33 o 
   1 -16   8        5.48        1.99      7.47 o 
   2 -16   8       13.73        3.30     10.68 o 
  -5 -15   8       14.06       26.91     10.93 o 
  -4 -15   8        2.77        0.00      9.20 o 
  -3 -15   8       16.59        3.56     11.48 o 
  -2 -15   8       13.56       18.03      9.40 o 
  -1 -15   8       12.80        5.38      9.76 o 
   0 -15   8       18.00       20.88      8.73 o 
   1 -15   8        8.95        0.00      7.41 o 
   2 -15   8       19.99       33.77      9.42 o 
  -5 -14   8       20.57       21.57     11.68 o 
  -4 -14   8        5.19       38.15     12.20 o 
  -3 -14   8       21.54       19.79     12.86 o 
  -2 -14   8        1.50        0.21      8.76 o 
  -1 -14   8      124.93      132.13     13.54 o 
   0 -14   8       26.04       34.32     10.12 o 
   1 -14   8       20.86       35.54      8.76 o 
   2 -14   8       26.64       34.58      8.97 o 
  -5 -13   8       32.90       49.68     12.60 o 
  -4 -13   8        1.17        0.00      9.93 o 
  -3 -13   8      146.70      144.51     21.63 o 
  -2 -13   8       61.41       63.52     14.91 o 
  -1 -13   8       81.53       49.72     11.03 o 
   0 -13   8       25.62       29.46      8.71 o 
   1 -13   8       24.53       22.75      8.37 o 
   2 -13   8        4.70        2.53      7.91 o 
   3 -13   8        1.11        0.07      1.98 o 
  -6 -12   8       11.62       17.90     10.53 o 
  -5 -12   8       25.29       19.55     10.99 o 
  -4 -12   8        8.95        7.76      9.72 o 
  -3 -12   8        7.77       17.28     13.26 o 
  -2 -12   8       14.92       11.65      9.06 o 
  -1 -12   8       32.73       36.10      9.56 o 
   0 -12   8       67.10       73.07     12.49 o 
   1 -12   8       13.97       11.01      4.96 o 
   2 -12   8       37.07       46.90      8.22 o 
   3 -12   8        6.40       12.93      7.78 o 
  -6 -11   8        8.30       36.14     14.18 o 
  -5 -11   8       49.95       53.99     12.23 o 
  -4 -11   8        1.00       13.25     14.21 o 
  -3 -11   8      275.80      267.91     23.81 o 
  -2 -11   8       59.48       58.43     20.35 o 
  -1 -11   8      228.14      281.82     27.67 o 
   0 -11   8       80.01       77.54     14.98 o 
   1 -11   8       29.02       24.68      6.27 o 
   2 -11   8        0.70        6.75      3.28 o 
   3 -11   8        2.17        2.27      3.50 o 
  -6 -10   8        5.23        0.00      9.36 o 
  -5 -10   8       40.94       37.20     15.70 o 
  -4 -10   8       71.47       84.06     15.23 o 
  -3 -10   8        5.82        6.86     13.19 o 
  -2 -10   8      111.47       88.73     12.63 o 
  -1 -10   8       36.97       41.01     22.79 o 
   0 -10   8      164.95      177.76     24.61 o 
   1 -10   8       26.74       31.34      5.42 o 
   2 -10   8       16.98       25.82      4.97 o 
   3 -10   8        2.82        4.36      5.34 o 
   4 -10   8       15.24       16.23      7.12 o 
  -6  -9   8       28.64       11.29     10.28 o 
  -5  -9   8        6.62        8.10     10.09 o 
  -4  -9   8       34.58       42.61     16.03 o 
  -3  -9   8      102.93      136.46     20.97 o 
  -2  -9   8       92.80      108.74     12.15 o 
  -1  -9   8       79.39      105.23     16.59 o 
   0  -9   8      157.31      173.51      9.78 o 
   1  -9   8       36.59       36.17      4.49 o 
   2  -9   8        5.96        7.75      4.89 o 
   3  -9   8       26.70       25.21      8.24 o 
   4  -9   8       29.91       23.05     18.37 o 
  -7  -8   8        8.13        0.00      8.37 o 
  -6  -8   8        2.49       17.78     12.89 o 
  -5  -8   8       13.58        4.36      9.68 o 
  -4  -8   8      187.61      185.35     15.57 o 
  -3  -8   8      129.53      131.65     20.18 o 
  -2  -8   8      443.55      424.95     26.25 o 
  -1  -8   8      120.34      150.42     13.09 o 
   0  -8   8      112.47      115.19     11.03 o 
   1  -8   8       13.16        8.76      3.13 o 
   2  -8   8       10.93        7.42      3.93 o 
   3  -8   8       19.84       17.09      4.69 o 
   4  -8   8       32.10       20.03     10.85 o 
  -7  -7   8        8.05        6.88      8.24 o 
  -6  -7   8       99.44      114.00     14.95 o 
  -5  -7   8       44.02       69.22     13.97 o 
  -4  -7   8      268.72      325.37     20.02 o 
  -3  -7   8      146.33      135.08     17.28 o 
  -2  -7   8       33.95       38.95      9.54 o 
  -1  -7   8       12.55       22.42     13.06 o 
   0  -7   8       13.60       16.35      2.81 o 
   1  -7   8       12.97       16.72      4.28 o 
   2  -7   8       20.85       26.73      5.62 o 
   3  -7   8       21.42       12.64      9.96 o 
   4  -7   8        9.66        6.43      6.66 o 
  -7  -6   8        4.63       21.14      9.52 o 
  -6  -6   8        2.58        1.64      8.75 o 
  -5  -6   8       41.30       62.33     11.24 o 
  -4  -6   8      221.71      205.74     14.62 o 
  -3  -6   8       28.04        3.09      8.84 o 
  -2  -6   8      214.56      220.93     24.44 o 
  -1  -6   8      187.56      211.87     17.35 o 
   0  -6   8        6.05        8.94      3.64 o 
   1  -6   8       85.80       89.72      6.65 o 
   2  -6   8       65.59       59.98      7.55 o 
   3  -6   8       34.92       34.87      8.61 o 
   4  -6   8       12.68        6.75      5.38 o 
  -7  -5   8       10.93       17.96      8.64 o 
  -6  -5   8      148.98      180.57     49.30 o 
  -5  -5   8        2.58        0.00     12.23 o 
  -4  -5   8      108.93      110.12     11.29 o 
  -3  -5   8      355.34      342.33     16.41 o 
  -2  -5   8        1.06        3.86      9.15 o 
  -1  -5   8        9.37        4.34      7.49 o 
   0  -5   8      186.44      175.60      8.03 o 
   1  -5   8      301.15      279.07     18.85 o 
   2  -5   8       61.84       49.38      8.07 o 
   3  -5   8        8.24        6.15      8.77 o 
   4  -5   8       16.86       24.90      8.19 o 
  -7  -4   8       27.36       59.04     12.61 o 
  -6  -4   8       15.82        9.55      8.60 o 
  -5  -4   8      125.74      117.97     12.44 o 
  -4  -4   8      550.99      524.27     20.61 o 
  -3  -4   8       23.40       18.20      9.37 o 
  -2  -4   8      296.40      326.77     17.07 o 
  -1  -4   8       64.95       44.43      7.54 o 
   0  -4   8       13.36       16.54      3.99 o 
   1  -4   8       31.48       32.89      6.10 o 
   2  -4   8      123.97      126.75      9.54 o 
   3  -4   8        2.24       14.13      9.04 o 
   4  -4   8       16.49        4.72      5.76 o 
  -7  -3   8       25.41       21.95      8.53 o 
  -6  -3   8       58.72       82.27     15.33 o 
  -5  -3   8       61.87       82.57     13.02 o 
  -4  -3   8      316.81      326.53     17.14 o 
  -3  -3   8      468.67      496.47     26.51 o 
  -2  -3   8      248.31      217.79     13.06 o 
  -1  -3   8      105.54       88.14      5.53 o 
   0  -3   8       22.05       19.14      4.68 o 
   1  -3   8       81.93       85.37      8.58 o 
   2  -3   8       22.98       28.50      5.06 o 
   3  -3   8       60.67       77.02     15.17 o 
   4  -3   8        3.33       12.72      5.78 o 
   5  -3   8        0.56       11.93      6.08 o 
  -7  -2   8        0.23        0.00     17.81 o 
  -6  -2   8       58.73       70.37     11.02 o 
  -5  -2   8       27.50       34.27      8.18 o 
  -4  -2   8      201.05      218.80     12.13 o 
  -3  -2   8      204.90      179.09     19.14 o 
  -2  -2   8      190.74      191.34      7.23 o 
  -1  -2   8      122.21      112.68      6.57 o 
   0  -2   8      239.44      228.39      9.32 o 
   1  -2   8        9.34       23.42      4.37 o 
   2  -2   8        6.93        6.57      3.68 o 
   3  -2   8        0.20        6.45      6.52 o 
   4  -2   8       17.46       26.60      7.69 o 
   5  -2   8        2.51        4.09      9.35 o 
  -7  -1   8       59.05       48.64      7.21 o 
  -6  -1   8       36.34       55.04     11.40 o 
  -5  -1   8       35.73       29.32      4.46 o 
  -4  -1   8       17.53       16.33      4.84 o 
  -3  -1   8      543.76      565.87     14.25 o 
  -2  -1   8      121.08      104.25      6.06 o 
  -1  -1   8      187.39      181.54     12.71 o 
   0  -1   8      385.84      438.25     19.20 o 
   1  -1   8      146.45      130.23      8.73 o 
   2  -1   8       15.46        8.61      3.83 o 
   3  -1   8       18.00       22.90      8.96 o 
   4  -1   8       10.53       16.98     10.82 o 
   5  -1   8        0.49       10.20      8.89 o 
  -7   0   8        6.62       15.01     10.82 o 
  -6   0   8        0.14        4.91      4.65 o 
  -5   0   8        0.65        2.58      3.02 o 
  -4   0   8        6.02       13.33      4.11 o 
  -3   0   8       19.82       34.49      5.61 o 
  -2   0   8      127.00      125.69     14.30 o 
  -1   0   8       87.16       78.54     11.31 o 
   0   0   8       93.23       82.78      6.51 o 
   1   0   8       67.39       60.95      8.59 o 
   2   0   8      283.23      290.23     12.45 o 
   3   0   8        1.42        2.37      5.34 o 
   4   0   8        0.34        8.48      5.83 o 
   5   0   8        0.86        0.00      7.64 o 
  -7   1   8       59.78       60.62     10.65 o 
  -6   1   8       32.95       31.91      7.03 o 
  -5   1   8       39.83       41.21      7.39 o 
  -4   1   8       14.30        5.98      4.53 o 
  -3   1   8      534.60      568.49     30.50 o 
  -2   1   8      115.73      112.73      7.08 o 
  -1   1   8      195.27      188.46      8.00 o 
   0   1   8      413.51      464.44     13.23 o 
   1   1   8      143.09      129.29     12.37 o 
   2   1   8       15.09       10.24      4.17 o 
   3   1   8       19.94       25.94      9.09 o 
   4   1   8        9.31        8.15      5.11 o 
   5   1   8        0.43        3.62      6.93 o 
  -7   2   8        0.27        0.00      6.71 o 
  -6   2   8       58.26       48.39      8.90 o 
  -5   2   8       27.38       28.83      6.12 o 
  -4   2   8      229.29      235.31      9.66 o 
  -3   2   8      206.05      187.47     12.48 o 
  -2   2   8      207.80      201.32      8.62 o 
  -1   2   8      136.35      119.81      8.17 o 
   0   2   8      251.71      262.92     16.12 o 
   1   2   8        7.84       13.05      4.13 o 
   2   2   8        7.09       10.82      5.28 o 
   3   2   8        0.37        1.64      6.36 o 
   4   2   8       16.65       21.63      9.43 o 
   5   2   8        2.30       14.95      6.32 o 
  -7   3   8       26.32       26.09      7.58 o 
  -6   3   8       61.08       58.56      8.01 o 
  -5   3   8       59.75       48.99      7.05 o 
  -4   3   8      303.49      337.61     13.28 o 
  -3   3   8      434.40      427.79     12.55 o 
  -2   3   8      272.34      237.93      9.88 o 
  -1   3   8      100.97       93.42      6.40 o 
   0   3   8       32.38       24.93      5.09 o 
   1   3   8       95.90       99.91      8.59 o 
   2   3   8       24.43       30.43      5.90 o 
   3   3   8       60.83       71.91     12.67 o 
   4   3   8        3.98        5.70      8.18 o 
   5   3   8        0.54       17.02     12.27 o 
  -7   4   8       25.63       16.15      5.73 o 
  -6   4   8       15.70       16.18      4.85 o 
  -5   4   8      108.81      106.01      9.09 o 
  -4   4   8      519.50      526.36     20.84 o 
  -3   4   8       21.17        6.84      4.63 o 
  -2   4   8      280.58      297.64     10.95 o 
  -1   4   8       69.89       54.00      6.98 o 
   0   4   8        9.82        4.61      5.73 o 
   1   4   8       32.06       32.37      5.54 o 
   2   4   8      129.06      139.42      9.31 o 
   3   4   8        2.65       13.98      7.04 o 
   4   4   8       16.89       21.30     10.29 o 
  -7   5   8       12.87       13.22      7.16 o 
  -6   5   8      150.39      172.84     14.76 o 
  -5   5   8        2.15        7.08      4.71 o 
  -4   5   8      112.04      130.22      9.99 o 
  -3   5   8      373.47      389.80     15.17 o 
  -2   5   8        2.08        3.02      5.28 o 
  -1   5   8        8.64        4.72      4.78 o 
   0   5   8      200.79      196.56     16.85 o 
   1   5   8      306.34      287.23     12.02 o 
   2   5   8       58.68       57.69      7.24 o 
   3   5   8        9.68       16.16     11.21 o 
   4   5   8       15.34       20.72      7.73 o 
  -7   6   8        2.99        2.54      6.57 o 
  -6   6   8        2.57        2.59      3.10 o 
  -5   6   8       37.10       52.19      8.72 o 
  -4   6   8      233.24      229.12     10.70 o 
  -3   6   8       30.64       19.68      4.53 o 
  -2   6   8      216.73      223.05     10.19 o 
  -1   6   8      164.45      188.67      8.86 o 
   0   6   8        5.77        8.68      6.50 o 
   1   6   8       87.77       85.24      9.77 o 
   2   6   8       65.30       64.46     10.11 o 
   3   6   8       33.54       23.41      9.92 o 
   4   6   8       11.70        8.85      7.72 o 
  -7   7   8        9.49        6.53      3.97 o 
  -6   7   8      101.16      113.92     33.97 o 
  -5   7   8       41.09       31.28      6.06 o 
  -4   7   8      279.06      331.41     19.58 o 
  -3   7   8      144.48      137.45      7.75 o 
  -2   7   8       33.92       23.98      4.52 o 
  -1   7   8       14.46       21.35      5.35 o 
   0   7   8       11.11       32.38      8.45 o 
   1   7   8        8.18        7.57      5.15 o 
   2   7   8       23.21       27.65      5.37 o 
   3   7   8       18.76       25.92      9.20 o 
   4   7   8        8.81       15.00      7.00 o 
  -7   8   8        7.59       10.27      6.36 o 
  -6   8   8        2.20       10.59      5.97 o 
  -5   8   8       11.94       15.17     11.74 o 
  -4   8   8      176.91      166.65     16.87 o 
  -3   8   8      127.91      121.24      8.03 o 
  -2   8   8      446.99      452.41     16.75 o 
  -1   8   8      104.90      105.66      6.95 o 
   0   8   8      109.04      112.37     12.31 o 
   1   8   8       14.41       13.76      5.07 o 
   2   8   8        9.32        0.81      5.21 o 
   3   8   8       19.35       15.12     15.07 o 
   4   8   8       33.13       35.28      9.22 o 
  -6   9   8       31.52       35.01      9.90 o 
  -5   9   8        6.85        6.10      5.14 o 
  -4   9   8       35.81       35.28     16.79 o 
  -3   9   8      109.47      112.39     15.20 o 
  -2   9   8       80.65       91.23     10.42 o 
  -1   9   8       74.50       76.15      7.42 o 
   0   9   8      139.87      131.53     14.15 o 
   1   9   8       40.00       38.40     10.06 o 
   2   9   8        6.70       10.89      7.37 o 
   3   9   8       28.95       14.71     16.13 o 
   4   9   8       31.92       25.93      9.13 o 
  -6  10   8        4.81        9.76      3.92 o 
  -5  10   8       42.94       29.37     13.72 o 
  -4  10   8       72.83       73.35      9.75 o 
  -3  10   8        4.65        1.09     11.31 o 
  -2  10   8       98.99       93.68      9.95 o 
  -1  10   8       44.99       39.85      6.46 o 
   0  10   8      172.19      217.92     34.03 o 
   1  10   8       23.47       21.52      5.87 o 
   2  10   8       19.05       13.19      4.65 o 
   3  10   8        3.82       12.35      8.51 o 
   4  10   8       14.94        3.98     11.51 o 
  -6  11   8       10.02       14.06      4.29 o 
  -5  11   8       54.30       62.50     11.77 o 
  -4  11   8        1.99        1.63      7.15 o 
  -3  11   8      302.62      331.09     17.64 o 
  -2  11   8       58.53       78.25     16.29 o 
  -1  11   8      225.92      239.66     20.08 o 
   0  11   8       78.54       87.09     12.75 o 
   1  11   8       24.30       30.35      8.40 o 
   2  11   8        0.40        5.46      5.78 o 
   3  11   8        1.87       14.66      9.20 o 
  -6  12   8       11.49        4.57      9.27 o 
  -5  12   8       27.38       23.01      7.13 o 
  -4  12   8        8.89       14.83      4.62 o 
  -3  12   8        7.56        7.94      5.77 o 
  -2  12   8       17.39        6.38      9.66 o 
  -1  12   8       30.24       32.45     10.16 o 
   0  12   8       64.04       72.34     11.02 o 
   1  12   8       15.84       20.10      4.80 o 
   2  12   8       36.87       41.29     13.85 o 
   3  12   8        5.84       17.76      8.90 o 
  -5  13   8       33.42       23.85      7.06 o 
  -4  13   8        1.38        5.96     11.74 o 
  -3  13   8      146.79      135.42     19.09 o 
  -2  13   8       61.99       61.23     14.58 o 
  -1  13   8       85.17       99.80     13.49 o 
   0  13   8       26.66       29.56     18.73 o 
   1  13   8       27.32       18.05      7.92 o 
   2  13   8        4.09        8.58     14.91 o 
   3  13   8        1.09        9.14      7.92 o 
  -5  14   8       16.58       13.48      5.90 o 
  -4  14   8        5.42        4.01      4.48 o 
  -3  14   8       22.41       19.11      7.76 o 
  -2  14   8        2.11       14.51      6.36 o 
  -1  14   8      122.59      140.44     16.19 o 
   0  14   8       30.04       37.19     11.04 o 
   1  14   8       19.72       13.95     15.99 o 
   2  14   8       26.18       31.38      9.37 o 
  -5  15   8       12.61        5.77      5.60 o 
  -4  15   8        3.63        0.00      5.76 o 
  -3  15   8       14.98       10.51      7.71 o 
  -2  15   8       12.03       16.85      8.04 o 
  -1  15   8       10.76        4.37      7.19 o 
   0  15   8       20.48       11.67      6.49 o 
   1  15   8       10.00        4.18      3.41 o 
   2  15   8       19.10       12.63      7.92 o 
  -4  16   8       22.42       20.49      5.21 o 
  -3  16   8       26.14       19.13      9.83 o 
  -2  16   8        6.11        0.00      7.46 o 
  -1  16   8       52.05       45.52     10.49 o 
   0  16   8       55.18       49.91      8.71 o 
   1  16   8        4.85        5.08      4.42 o 
   2  16   8       13.79       20.36      7.17 o 
  -3  17   8        9.51       11.42      6.28 o 
  -2  17   8        0.94        6.23      5.91 o 
  -1  17   8       14.27       19.69      9.27 o 
   0  17   8        9.83        9.19      4.49 o 
   1  17   8       23.03       24.90      8.60 o 
  -2  18   8       22.99       21.83      8.67 o 
  -1  18   8       12.50       11.22     10.45 o 
   0  18   8        0.69        6.07      7.35 o 
  -2 -17   9        9.57       14.10     10.91 o 
  -1 -17   9        4.76       20.42     10.83 o 
  -3 -16   9       15.07       30.27     19.00 o 
  -2 -16   9        3.23        8.31      9.42 o 
  -1 -16   9        7.12       22.79      9.16 o 
   0 -16   9       16.13       30.19     12.70 o 
  -4 -15   9        3.70        0.00     10.21 o 
  -3 -15   9        3.54        6.77      9.36 o 
  -2 -15   9       26.49       34.77     11.37 o 
  -1 -15   9       29.82       49.19     11.51 o 
   0 -15   9        3.36        5.12      7.95 o 
   1 -15   9        6.06        9.28      7.84 o 
  -4 -14   9       33.74       29.06     10.98 o 
  -3 -14   9        6.50       10.12      9.97 o 
  -2 -14   9        4.18        9.41      9.02 o 
  -1 -14   9        6.70        0.00      8.24 o 
   0 -14   9       29.60       13.22      8.88 o 
   1 -14   9       47.27       47.25     10.44 o 
   2 -14   9       16.94       17.02     12.53 o 
  -5 -13   9        2.48       26.17     11.05 o 
  -4 -13   9       22.43       21.08     10.23 o 
  -3 -13   9       57.40       79.77     30.70 o 
  -2 -13   9       15.33       20.27      9.27 o 
  -1 -13   9       71.62       76.17     13.65 o 
   0 -13   9        5.81       10.82     13.45 o 
   1 -13   9       38.84       48.18     11.94 o 
   2 -13   9       23.11       35.88     13.92 o 
  -5 -12   9        4.19       10.46     11.03 o 
  -4 -12   9       39.74       37.13     10.83 o 
  -3 -12   9       14.65       14.22      9.94 o 
  -2 -12   9        2.81       17.12     10.12 o 
  -1 -12   9        7.52        8.51      8.99 o 
   0 -12   9       54.48       79.48     13.62 o 
   1 -12   9        6.88        4.24      7.08 o 
   2 -12   9       15.59       26.84     14.05 o 
  -5 -11   9       13.89        0.00     13.52 o 
  -4 -11   9        0.60        0.00     13.49 o 
  -3 -11   9       13.63        4.33      9.33 o 
  -2 -11   9       30.42       17.95      9.30 o 
  -1 -11   9       30.60       35.66      9.16 o 
   0 -11   9       34.68       29.18     13.16 o 
   1 -11   9       13.85       13.58      7.63 o 
   2 -11   9        5.80       10.62      6.20 o 
   3 -11   9        4.62        3.36      5.67 o 
  -6 -10   9       28.05       29.81     11.04 o 
  -5 -10   9       33.52       52.50     11.33 o 
  -4 -10   9       76.92       95.97     24.80 o 
  -3 -10   9      104.44      100.90     15.81 o 
  -2 -10   9       57.92       64.85     10.58 o 
  -1 -10   9       41.31       47.56     10.99 o 
   0 -10   9       48.12       57.32     10.03 o 
   1 -10   9       10.52        6.69      4.26 o 
   2 -10   9        5.86        6.33      4.35 o 
   3 -10   9        0.18        9.63      6.33 o 
  -6  -9   9       15.30       20.74     10.25 o 
  -5  -9   9       27.20       32.68     14.08 o 
  -4  -9   9        2.17        0.00     10.33 o 
  -3  -9   9       12.18       17.15     20.25 o 
  -2  -9   9        2.57        1.39      9.23 o 
  -1  -9   9      120.67      132.91     13.13 o 
   0  -9   9      173.19      169.94     10.27 o 
   1  -9   9       19.60       19.53      4.40 o 
   2  -9   9       29.95       20.61      6.32 o 
   3  -9   9        2.37        8.25      4.51 o 
  -6  -8   9       10.77       16.54      9.73 o 
  -5  -8   9        0.15        6.25      9.73 o 
  -4  -8   9      124.84      122.37     20.02 o 
  -3  -8   9      100.68      115.60     15.40 o 
  -2  -8   9       71.88       74.59     11.41 o 
  -1  -8   9       79.00       80.47     14.58 o 
   0  -8   9       13.25       13.02      5.99 o 
   1  -8   9       26.07       23.78      4.77 o 
   2  -8   9       13.67       13.89      3.52 o 
   3  -8   9        7.81       10.67      5.44 o 
  -6  -7   9        4.07        9.41      9.01 o 
  -5  -7   9      101.58      152.82     17.08 o 
  -4  -7   9       24.71       26.35     10.07 o 
  -3  -7   9      316.96      370.30     18.98 o 
  -2  -7   9      114.92      123.91     12.20 o 
  -1  -7   9       65.29       64.06     12.50 o 
   0  -7   9       92.73       92.67      9.40 o 
   1  -7   9       88.78       95.53      7.50 o 
   2  -7   9        8.44        6.18      3.36 o 
   3  -7   9        3.58        4.38      3.87 o 
  -6  -6   9       42.10       31.53     12.86 o 
  -5  -6   9       14.35        4.32     10.14 o 
  -4  -6   9      136.87      168.19     15.55 o 
  -3  -6   9      341.33      332.27     19.52 o 
  -2  -6   9       20.17       11.24      9.43 o 
  -1  -6   9       36.17       43.17      8.46 o 
   0  -6   9      107.56      119.71      8.71 o 
   1  -6   9       56.95       53.39      6.38 o 
   2  -6   9        8.13        6.64      3.60 o 
   3  -6   9        5.95        7.76      5.31 o 
   4  -6   9       12.08        0.00      6.60 o 
  -7  -5   9        6.12        2.00      7.87 o 
  -6  -5   9        1.99        4.94      8.90 o 
  -5  -5   9      112.36      109.91     13.74 o 
  -4  -5   9      260.21      242.65     16.42 o 
  -3  -5   9      113.44      125.26     13.04 o 
  -2  -5   9       91.10       89.00     10.42 o 
  -1  -5   9       29.11       22.69     12.93 o 
   0  -5   9       75.51       66.98      5.49 o 
   1  -5   9       10.83        8.85      4.55 o 
   2  -5   9        3.20        4.40      3.67 o 
   3  -5   9       15.40       19.35      6.94 o 
   4  -5   9        3.21        5.90      4.85 o 
  -7  -4   9        4.30       21.69      9.02 o 
  -6  -4   9       64.82       92.88     12.81 o 
  -5  -4   9        2.74       15.93      8.87 o 
  -4  -4   9       42.14       40.00     14.44 o 
  -3  -4   9      106.60       96.01     11.42 o 
  -2  -4   9       86.73       98.80     15.43 o 
  -1  -4   9       95.75       90.11      9.55 o 
   0  -4   9       86.04       90.94      6.43 o 
   1  -4   9       20.98       21.52      4.79 o 
   2  -4   9       10.41       14.64      5.55 o 
   3  -4   9       11.15       15.13      5.94 o 
   4  -4   9        7.52        8.47      7.60 o 
  -7  -3   9       10.50        0.00      9.79 o 
  -6  -3   9       13.08       45.36     13.15 o 
  -5  -3   9        9.58        9.87      8.40 o 
  -4  -3   9        0.15        0.00      8.30 o 
  -3  -3   9       13.66        0.00     10.75 o 
  -2  -3   9       45.27       46.72      9.46 o 
  -1  -3   9       44.47       37.41      5.19 o 
   0  -3   9      143.92      127.48     11.37 o 
   1  -3   9      117.69      110.81      8.50 o 
   2  -3   9       43.46       47.27      6.08 o 
   3  -3   9        9.23        4.25      3.17 o 
   4  -3   9        0.39        4.44      4.51 o 
  -7  -2   9       38.33       37.97     10.72 o 
  -6  -2   9       35.97       29.61      9.48 o 
  -5  -2   9        7.64       10.59     15.96 o 
  -4  -2   9      370.25      381.85     20.19 o 
  -3  -2   9      293.55      312.89     22.89 o 
  -2  -2   9      122.60      105.07     12.17 o 
  -1  -2   9       67.05       59.36      5.00 o 
   0  -2   9      378.54      394.17     17.92 o 
   1  -2   9      103.41      101.47     11.90 o 
   2  -2   9       24.43       18.53      4.44 o 
   3  -2   9        5.17       15.47      5.86 o 
   4  -2   9        1.90        0.00      7.23 o 
  -7  -1   9       17.33       30.08     15.70 o 
  -6  -1   9       85.60       91.95     14.58 o 
  -5  -1   9       17.29       14.46      7.98 o 
  -4  -1   9      159.55      143.60     20.64 o 
  -3  -1   9       60.29       46.37      8.53 o 
  -2  -1   9      137.70      136.82      9.55 o 
  -1  -1   9      133.03      126.42      9.84 o 
   0  -1   9       10.54       12.36      4.77 o 
   1  -1   9       87.32       73.39      7.47 o 
   2  -1   9       35.69       33.85      6.24 o 
   3  -1   9       17.26       14.39     10.75 o 
   4  -1   9       13.85        9.31      8.29 o 
  -7   0   9       34.53       12.93      7.90 o 
  -6   0   9       29.44       21.31      8.45 o 
  -5   0   9       53.71       53.30      7.97 o 
  -4   0   9       76.06       70.24     11.36 o 
  -3   0   9       29.88       44.98      7.94 o 
  -2   0   9       49.87       52.82      5.58 o 
  -1   0   9        3.68        8.75      4.38 o 
   0   0   9       50.06       52.56      7.09 o 
   1   0   9        0.07        2.40      5.65 o 
   2   0   9       86.18       73.90      7.28 o 
   3   0   9        2.78        1.69      7.06 o 
   4   0   9        8.00       11.34      4.85 o 
  -7   1   9       17.02       12.74      7.81 o 
  -6   1   9       84.35       74.27      9.96 o 
  -5   1   9       11.69       11.21      4.18 o 
  -4   1   9      153.52      147.29     21.07 o 
  -3   1   9       55.74       72.40     13.92 o 
  -2   1   9      119.69      107.81      7.00 o 
  -1   1   9      124.50      126.22      7.35 o 
   0   1   9       10.19       11.05      5.68 o 
   1   1   9       84.16       88.79      8.03 o 
   2   1   9       40.46       37.35      6.18 o 
   3   1   9       17.49       10.77      8.38 o 
   4   1   9       14.66        6.78      5.11 o 
  -7   2   9       41.46       30.52     11.97 o 
  -6   2   9       33.90       38.81      7.80 o 
  -5   2   9        7.62        5.53      3.17 o 
  -4   2   9      362.29      364.86     13.35 o 
  -3   2   9      300.35      284.82     25.16 o 
  -2   2   9      124.38      117.49      8.61 o 
  -1   2   9       66.84       71.86      7.22 o 
   0   2   9      385.86      402.91     13.77 o 
   1   2   9      101.41      113.12      9.24 o 
   2   2   9       26.42       19.40      4.55 o 
   3   2   9        5.13        1.71      5.67 o 
   4   2   9        1.73        2.42      6.31 o 
  -7   3   9       10.34       10.21      7.09 o 
  -6   3   9       14.07       14.17      5.19 o 
  -5   3   9        9.38       21.67      5.12 o 
  -4   3   9        0.81        3.44      8.63 o 
  -3   3   9       18.23       21.84      6.89 o 
  -2   3   9       33.83       39.23      6.60 o 
  -1   3   9       54.64       59.07      6.45 o 
   0   3   9      144.40      123.58     10.06 o 
   1   3   9      124.26      124.85      9.41 o 
   2   3   9       42.27       46.17      7.08 o 
   3   3   9        8.49        7.36      5.44 o 
   4   3   9        0.57        0.00      8.10 o 
  -7   4   9        4.50        5.69      4.11 o 
  -6   4   9       65.40       76.32      8.78 o 
  -5   4   9        2.78        6.26      4.59 o 
  -4   4   9       46.59       54.22      7.56 o 
  -3   4   9      126.90      129.90      9.12 o 
  -2   4   9       90.72       91.77      7.18 o 
  -1   4   9       96.15       98.94      7.15 o 
   0   4   9       81.85       82.78      9.23 o 
   1   4   9       22.26       14.80      7.32 o 
   2   4   9        9.74       11.39      5.37 o 
   3   4   9       10.45       14.14      6.85 o 
   4   4   9        7.05        0.00      8.56 o 
  -7   5   9        6.33        3.22      6.56 o 
  -6   5   9        3.26        2.43      4.77 o 
  -5   5   9      110.07      128.77     14.60 o 
  -4   5   9      258.68      292.57     22.77 o 
  -3   5   9      112.17      113.80      9.14 o 
  -2   5   9       81.85       82.83      7.02 o 
  -1   5   9       27.20       27.58      5.86 o 
   0   5   9       75.46       76.98      9.13 o 
   1   5   9       15.19       13.21      5.60 o 
   2   5   9        3.38        8.51      3.55 o 
   3   5   9       16.13       20.81      7.16 o 
   4   5   9        3.08       19.19     12.27 o 
  -6   6   9       41.49       48.06     11.31 o 
  -5   6   9       14.88       17.38      5.59 o 
  -4   6   9      118.56      107.04      8.87 o 
  -3   6   9      314.29      305.23     13.44 o 
  -2   6   9       20.71       14.74      6.06 o 
  -1   6   9       31.03       36.24      5.76 o 
   0   6   9      111.42      113.52     10.71 o 
   1   6   9       58.51       54.66      7.28 o 
   2   6   9        9.40       12.30      5.11 o 
   3   6   9        7.33        9.75      4.55 o 
   4   6   9       13.14        9.03      9.66 o 
  -6   7   9        5.77        0.00      6.00 o 
  -5   7   9      102.58       93.45     12.88 o 
  -4   7   9       23.04       14.11      3.93 o 
  -3   7   9      314.43      325.27     25.46 o 
  -2   7   9      111.55      114.86      7.25 o 
  -1   7   9       58.53       51.09      5.50 o 
   0   7   9       90.50       74.87     10.26 o 
   1   7   9       83.38       98.19     12.20 o 
   2   7   9       10.19       17.75      5.37 o 
   3   7   9        3.03        3.90      6.89 o 
  -6   8   9       12.09       19.33      8.44 o 
  -5   8   9        0.24        0.00      6.60 o 
  -4   8   9      137.66      151.46     19.41 o 
  -3   8   9      111.68       95.70     13.92 o 
  -2   8   9       68.13       67.36      6.29 o 
  -1   8   9       83.07       77.11      6.53 o 
   0   8   9       18.47       21.31      7.23 o 
   1   8   9       24.09       37.45      8.19 o 
   2   8   9       12.74       16.86      5.84 o 
   3   8   9        6.83       12.79      7.31 o 
  -6   9   9       14.64       15.28      6.63 o 
  -5   9   9       27.88       42.91      7.74 o 
  -4   9   9        2.03        3.34     13.42 o 
  -3   9   9       14.84       23.02     10.95 o 
  -2   9   9        4.91        4.75      7.91 o 
  -1   9   9      115.28      109.03     11.64 o 
   0   9   9      176.43      146.16     15.15 o 
   1   9   9       21.32       16.45      5.48 o 
   2   9   9       27.66       30.86      6.36 o 
   3   9   9        2.74       11.85      9.51 o 
  -6  10   9       31.99       35.00     10.17 o 
  -5  10   9       32.46       38.55      7.55 o 
  -4  10   9       81.20       86.26     13.05 o 
  -3  10   9      105.61       92.65     29.38 o 
  -2  10   9       55.42       57.83     10.05 o 
  -1  10   9       37.41       36.34     11.28 o 
   0  10   9       40.11       48.59      8.53 o 
   1  10   9       10.87       20.24     17.15 o 
   2  10   9        5.36        2.56      9.42 o 
   3  10   9        0.25        0.00      7.78 o 
  -5  11   9       11.06       27.54      8.67 o 
  -4  11   9        1.18        8.68      6.65 o 
  -3  11   9       13.09        7.31      7.89 o 
  -2  11   9       35.41       40.93     10.04 o 
  -1  11   9       32.63       29.91      8.62 o 
   0  11   9       37.44       30.35     10.85 o 
   1  11   9       15.60       21.56      8.03 o 
   2  11   9        4.53       11.41      4.66 o 
   3  11   9        4.04       12.00      8.55 o 
  -5  12   9        3.70        4.50      7.50 o 
  -4  12   9       42.89       56.61      8.13 o 
  -3  12   9       16.16       22.50     12.07 o 
  -2  12   9        2.82       13.99      7.17 o 
  -1  12   9        5.41        4.33      5.78 o 
   0  12   9       57.41       73.31     11.74 o 
   1  12   9        9.09        7.96      5.28 o 
   2  12   9       14.47        5.78      8.01 o 
  -5  13   9        1.95        4.06      5.59 o 
  -4  13   9       23.55       36.28      7.06 o 
  -3  13   9       58.61       53.26     23.02 o 
  -2  13   9       15.66        9.62     12.43 o 
  -1  13   9       75.20       94.78     14.22 o 
   0  13   9        7.47       17.68      4.93 o 
   1  13   9       36.77       43.90      9.60 o 
   2  13   9       22.33       21.63      7.01 o 
  -4  14   9       32.30       29.93     19.62 o 
  -3  14   9        9.35       12.46      6.63 o 
  -2  14   9        4.26        1.37      7.16 o 
  -1  14   9        8.52        0.00     10.36 o 
   0  14   9       32.21       40.13     10.95 o 
   1  14   9       46.58       44.43     12.06 o 
   2  14   9       17.26       16.37     12.63 o 
  -4  15   9        2.80        0.00      6.32 o 
  -3  15   9        3.57        7.88      5.42 o 
  -2  15   9       23.80       31.56     10.29 o 
  -1  15   9       29.67       37.53      8.64 o 
   0  15   9        4.20        1.92      6.07 o 
   1  15   9        7.11       10.77      5.97 o 
  -3  16   9       13.21       10.90      7.04 o 
  -2  16   9        2.90       16.65      7.28 o 
  -1  16   9        8.50       10.11      7.10 o 
   0  16   9       16.80       15.78      6.34 o 
  -2  17   9        8.20       15.67      7.73 o 
  -1  17   9        3.70        8.27      9.86 o 
  -2 -15  10        3.67        0.00      8.76 o 
  -1 -15  10        0.78        3.96      8.86 o 
  -3 -14  10        9.62       17.52     10.22 o 
  -2 -14  10       14.82       30.08     10.27 o 
  -1 -14  10        0.95        6.28      8.91 o 
   0 -14  10       15.10        7.86      8.49 o 
  -4 -13  10       14.81       13.38     10.84 o 
  -3 -13  10        4.92        4.58      9.11 o 
  -2 -13  10        3.97       18.54      9.70 o 
  -1 -13  10        6.43       22.56     14.05 o 
   0 -13  10       30.83       50.24     12.76 o 
   1 -13  10       15.25       11.97      9.17 o 
  -4 -12  10        0.25        4.60     10.72 o 
  -3 -12  10        4.48        2.68      8.96 o 
  -2 -12  10        4.80       21.28      9.60 o 
  -1 -12  10       25.28       14.44      9.11 o 
   0 -12  10        5.38        0.00      8.23 o 
   1 -12  10       17.60       15.40      7.98 o 
  -5 -11  10       50.05       62.63     16.66 o 
  -4 -11  10       10.12       22.03     14.58 o 
  -3 -11  10        4.39        4.37      9.03 o 
  -2 -11  10        7.48       17.55      9.00 o 
  -1 -11  10       27.40       29.91      9.20 o 
   0 -11  10       17.89       14.45     13.26 o 
   1 -11  10       14.02       12.01      7.51 o 
   2 -11  10        7.78        3.30     12.93 o 
  -5 -10  10       10.21       26.62     18.50 o 
  -4 -10  10       29.96       24.39     10.19 o 
  -3 -10  10       18.22       19.32     14.05 o 
  -2 -10  10       53.54       39.19     10.80 o 
  -1 -10  10        8.20        0.00      8.23 o 
   0 -10  10       86.68       84.61     12.11 o 
   1 -10  10       29.07       25.13      5.90 o 
   2 -10  10        3.39       14.51      6.53 o 
  -5  -9  10        0.83       10.77     10.54 o 
  -4  -9  10      106.74      105.97     13.34 o 
  -3  -9  10       10.44       11.02      9.74 o 
  -2  -9  10       20.47       10.55     12.27 o 
  -1  -9  10       26.81       33.11      9.22 o 
   0  -9  10       31.18       34.53      6.68 o 
   1  -9  10        1.69        2.67      3.47 o 
   2  -9  10        6.19        6.93      5.14 o 
  -6  -8  10       16.28        8.84      9.45 o 
  -5  -8  10        6.01        0.00      9.05 o 
  -4  -8  10       11.40       19.71     10.28 o 
  -3  -8  10       16.29        3.49      9.41 o 
  -2  -8  10       10.70        4.06      8.35 o 
  -1  -8  10       78.09       69.32     21.27 o 
   0  -8  10       36.83       19.62     11.64 o 
   1  -8  10       39.12       53.15      7.68 o 
   2  -8  10       14.57       22.03      8.24 o 
  -6  -7  10        2.76       14.28      9.41 o 
  -5  -7  10        2.87       12.68      9.72 o 
  -4  -7  10       86.98       76.04     11.96 o 
  -3  -7  10       95.76       72.98     11.14 o 
  -2  -7  10       27.59       34.44      9.98 o 
  -1  -7  10      153.98      148.00     12.90 o 
   0  -7  10       77.49       91.62      8.99 o 
   1  -7  10       24.56       22.37      6.47 o 
   2  -7  10        5.07        2.44      3.63 o 
   3  -7  10        0.90        0.00      9.56 o 
  -6  -6  10       22.94       17.50     10.53 o 
  -5  -6  10       43.84       34.93     10.30 o 
  -4  -6  10       39.58       41.09     10.61 o 
  -3  -6  10       76.34       74.42     18.73 o 
  -2  -6  10       32.10       27.14      8.81 o 
  -1  -6  10      102.12      115.30     12.04 o 
   0  -6  10        1.35       11.24      5.42 o 
   1  -6  10        2.20       12.48      3.06 o 
   2  -6  10        4.11        9.89      6.63 o 
   3  -6  10        0.96        0.00      4.89 o 
  -6  -5  10       15.59       19.48     11.41 o 
  -5  -5  10       32.96       27.98      9.60 o 
  -4  -5  10       37.07       43.54      9.88 o 
  -3  -5  10      143.30      143.65     14.08 o 
  -2  -5  10       69.20       54.44      9.50 o 
  -1  -5  10       36.58       55.08     10.71 o 
   0  -5  10        5.35        9.65      5.77 o 
   1  -5  10      108.23      105.91      9.60 o 
   2  -5  10       31.25       31.50      7.87 o 
   3  -5  10        1.07        4.09      4.94 o 
  -6  -4  10       26.80       43.59     13.40 o 
  -5  -4  10       35.13       14.47      9.34 o 
  -4  -4  10       72.83       66.73     11.57 o 
  -3  -4  10      392.23      489.12     22.52 o 
  -2  -4  10      108.37      104.17     14.28 o 
  -1  -4  10       23.39       33.19     11.97 o 
   0  -4  10       45.41       47.79      8.73 o 
   1  -4  10       80.25       90.65      9.57 o 
   2  -4  10        3.73        4.27      3.43 o 
   3  -4  10        5.31       18.20      7.96 o 
  -6  -3  10       24.10       27.08     10.45 o 
  -5  -3  10       39.55       57.70     12.07 o 
  -4  -3  10       55.96       70.53     12.47 o 
  -3  -3  10        2.98        0.00      8.08 o 
  -2  -3  10       30.34       26.35      9.76 o 
  -1  -3  10       36.27       40.25     12.00 o 
   0  -3  10       49.29       49.92      5.21 o 
   1  -3  10       43.80       45.85      6.22 o 
   2  -3  10        9.31        4.43      5.42 o 
   3  -3  10        2.96        4.15      6.13 o 
  -6  -2  10       57.53       64.31     15.43 o 
  -5  -2  10       18.86       21.05      9.63 o 
  -4  -2  10        0.29        1.07      7.39 o 
  -3  -2  10       22.46       18.61      8.13 o 
  -2  -2  10       36.63       44.07      9.03 o 
  -1  -2  10       84.20       72.01      6.07 o 
   0  -2  10       11.63       10.89      4.07 o 
   1  -2  10       32.32       40.04      5.71 o 
   2  -2  10        0.62        6.73      5.87 o 
   3  -2  10        1.03        0.75      4.73 o 
  -6  -1  10        4.45        1.13      8.64 o 
  -5  -1  10       61.13       60.24     10.65 o 
  -4  -1  10       29.77       27.04      8.27 o 
  -3  -1  10        9.89       12.95     12.10 o 
  -2  -1  10        6.29       12.08      7.35 o 
  -1  -1  10       22.33       29.90      5.04 o 
   0  -1  10      149.73      147.19      8.15 o 
   1  -1  10        4.37        5.46      4.47 o 
   2  -1  10       11.80        8.10      5.81 o 
   3  -1  10        3.11        4.98      6.50 o 
  -6   0  10       40.03       45.11     11.77 o 
  -5   0  10        7.34        0.00      9.56 o 
  -4   0  10       65.29       73.90      9.84 o 
  -3   0  10       35.56       35.77      8.51 o 
  -2   0  10        8.70        8.29      4.38 o 
  -1   0  10        5.16        8.11      4.19 o 
   0   0  10       17.61        7.97      5.14 o 
   1   0  10      122.13      104.75      9.78 o 
   2   0  10        6.84        4.63      5.82 o 
   3   0  10        6.09        9.78      5.64 o 
  -6   1  10        3.77        4.69      7.50 o 
  -5   1  10       59.32       81.74     16.42 o 
  -4   1  10       32.78       21.61      5.99 o 
  -3   1  10        9.37        3.40      3.89 o 
  -2   1  10        6.54        9.78      4.40 o 
  -1   1  10       19.29       23.19      5.29 o 
   0   1  10      142.41      146.03     18.57 o 
   1   1  10        4.16        0.87      6.81 o 
   2   1  10       12.64        8.85      6.80 o 
   3   1  10        2.83        3.96      4.63 o 
  -6   2  10       59.57       67.35     12.08 o 
  -5   2  10       20.18       10.08      6.49 o 
  -4   2  10        0.65        3.29      3.62 o 
  -3   2  10       21.47       21.95      4.55 o 
  -2   2  10       37.33       39.32      6.04 o 
  -1   2  10       84.90       79.48      6.96 o 
   0   2  10       13.37       15.12      6.72 o 
   1   2  10       38.89       39.85      6.38 o 
   2   2  10        0.77        9.55     12.99 o 
   3   2  10        1.01        4.69      7.46 o 
  -6   3  10       25.52        9.45      8.64 o 
  -5   3  10       37.77       36.26      6.61 o 
  -4   3  10       51.47       51.34      7.02 o 
  -3   3  10        4.99       12.48      5.34 o 
  -2   3  10       28.92       34.96      5.50 o 
  -1   3  10       31.03       35.51      6.33 o 
   0   3  10       55.15       71.68      9.55 o 
   1   3  10       42.83       59.14      7.77 o 
   2   3  10        7.67        6.34      5.92 o 
   3   3  10        3.65        6.23      5.13 o 
  -6   4  10       30.30       28.92      8.42 o 
  -5   4  10       30.59       24.61      5.98 o 
  -4   4  10       71.43       82.78     10.04 o 
  -3   4  10      373.24      403.20     30.90 o 
  -2   4  10       97.19      113.43      8.31 o 
  -1   4  10       26.87       39.25      6.47 o 
   0   4  10       44.23       47.24      8.17 o 
   1   4  10       79.64       84.34      7.69 o 
   2   4  10        4.29        8.65      3.89 o 
   3   4  10        5.47        4.86      5.24 o 
  -6   5  10       14.63       17.50      5.94 o 
  -5   5  10       32.85       23.89      5.75 o 
  -4   5  10       37.90       35.71      6.66 o 
  -3   5  10      138.46      141.89      8.79 o 
  -2   5  10       74.19       66.78      6.44 o 
  -1   5  10       33.78       39.18      6.14 o 
   0   5  10        4.15        6.99      6.62 o 
   1   5  10      106.82      104.68     21.61 o 
   2   5  10       32.43       30.45     10.22 o 
   3   5  10        1.22        4.85      5.07 o 
  -6   6  10       26.68       20.90      5.56 o 
  -5   6  10       46.35       41.55      8.32 o 
  -4   6  10       38.17       51.91      7.87 o 
  -3   6  10       88.12       73.65      7.37 o 
  -2   6  10       35.52       40.30      5.86 o 
  -1   6  10      105.76      118.24      9.98 o 
   0   6  10        2.80        3.44      6.52 o 
   1   6  10        3.94       13.48      7.18 o 
   2   6  10        3.78       13.03      8.19 o 
   3   6  10        1.00       13.56     13.39 o 
  -6   7  10        3.49        4.19      4.91 o 
  -5   7  10        3.72        3.37      6.66 o 
  -4   7  10       92.30      101.80     13.34 o 
  -3   7  10      100.00       96.49     10.04 o 
  -2   7  10       23.69       48.19      7.13 o 
  -1   7  10      157.24      148.63      9.05 o 
   0   7  10       74.61       86.41     11.05 o 
   1   7  10       26.49       23.93      7.16 o 
   2   7  10        4.22        2.61      7.53 o 
   3   7  10        0.63        9.53      5.92 o 
  -6   8  10       14.86       30.36      8.02 o 
  -5   8  10        4.03       11.67      6.74 o 
  -4   8  10       12.50       13.62      9.13 o 
  -3   8  10       20.60       14.27      7.58 o 
  -2   8  10        7.29       12.93      7.51 o 
  -1   8  10       73.72       66.06      7.12 o 
   0   8  10       36.46       39.25      7.86 o 
   1   8  10       34.50       35.03      6.73 o 
   2   8  10       13.38       11.78      9.61 o 
  -5   9  10        0.26        0.00      6.86 o 
  -4   9  10      101.22       82.70     11.84 o 
  -3   9  10        9.18       27.01      8.05 o 
  -2   9  10       18.73       18.84      9.00 o 
  -1   9  10       23.09        5.56      6.51 o 
   0   9  10       35.49       39.46      9.45 o 
   1   9  10        1.10        8.65      5.14 o 
   2   9  10        6.08        4.85      8.72 o 
  -5  10  10       12.54        7.40      5.50 o 
  -4  10  10       29.11       22.98     12.63 o 
  -3  10  10       20.87       29.11      8.38 o 
  -2  10  10       59.16       61.06     10.22 o 
  -1  10  10        9.80        5.24     10.29 o 
   0  10  10       84.66       91.52     17.71 o 
   1  10  10       29.47       25.44      6.77 o 
   2  10  10        2.64        2.97     11.28 o 
  -5  11  10       48.02       36.02      9.23 o 
  -4  11  10       12.64       14.89      7.52 o 
  -3  11  10        5.60        7.37      7.27 o 
  -2  11  10        6.61        9.18      7.55 o 
  -1  11  10       32.16       26.28      7.82 o 
   0  11  10       20.26       26.34      8.72 o 
   1  11  10       13.76       15.18      6.00 o 
   2  11  10        7.14        0.00     11.81 o 
  -4  12  10        0.24        1.76      5.38 o 
  -3  12  10        5.79        9.58      8.67 o 
  -2  12  10        6.11       12.99      5.09 o 
  -1  12  10       25.27       15.42     10.78 o 
   0  12  10        7.16       16.92      7.78 o 
   1  12  10       15.82       15.31      7.09 o 
  -4  13  10       12.76       14.59      7.00 o 
  -3  13  10        4.75       17.81     11.67 o 
  -2  13  10        4.04       17.68      5.74 o 
  -1  13  10        7.50        7.58      8.54 o 
   0  13  10       31.15       38.82      9.58 o 
   1  13  10       14.44       10.72      9.33 o 
  -3  14  10        9.16        2.64     10.88 o 
  -2  14  10       12.71       25.37      9.23 o 
  -1  14  10        1.47        1.57      7.66 o 
   0  14  10       16.26       15.92      8.79 o 
  -2  15  10        4.41        6.08      5.03 o 
  -1  15  10        0.84        9.81      5.70 o 
  -2 -13  11        0.35        3.66     11.11 o 
  -1 -13  11        2.17        0.00      8.25 o 
  -3 -12  11        3.11        2.50      9.77 o 
  -2 -12  11        1.06       10.00      9.13 o 
  -1 -12  11       17.14       27.07     10.43 o 
   0 -12  11        4.82       13.28      9.56 o 
  -4 -11  11       13.15        9.96     16.23 o 
  -3 -11  11       16.29       17.87     13.78 o 
  -2 -11  11        2.10       15.83      9.95 o 
  -1 -11  11        6.47        7.64      8.37 o 
   0 -11  11        9.36        1.73     10.19 o 
  -4 -10  11        9.97        9.04     14.84 o 
  -3 -10  11       11.31       19.90     10.40 o 
  -2 -10  11        5.89       10.16     13.19 o 
  -1 -10  11       18.69       15.10      9.00 o 
   0 -10  11       47.78       29.12     10.16 o 
   1 -10  11        6.83       10.22     11.81 o 
  -5  -9  11        8.21        6.96      9.56 o 
  -4  -9  11        6.31       12.44     10.14 o 
  -3  -9  11       19.21       15.70      9.44 o 
  -2  -9  11       79.01       70.13     11.40 o 
  -1  -9  11        3.66       32.05     12.40 o 
   0  -9  11       14.06        6.13     10.22 o 
   1  -9  11       29.89       16.72      5.29 o 
  -5  -8  11       10.41        2.98      8.90 o 
  -4  -8  11        6.70       18.20     13.45 o 
  -3  -8  11        6.25       10.68     14.35 o 
  -2  -8  11       57.62       54.62     23.05 o 
  -1  -8  11       45.98       52.74     16.88 o 
   0  -8  11        6.79        0.39      8.64 o 
   1  -8  11       43.20       30.40      6.46 o 
  -5  -7  11        3.30       12.88      9.51 o 
  -4  -7  11       10.71       30.14     14.11 o 
  -3  -7  11       29.42       31.26     10.00 o 
  -2  -7  11       36.56       35.74     12.93 o 
  -1  -7  11       36.93       29.98      9.19 o 
   0  -7  11       45.17       62.11     12.17 o 
   1  -7  11       15.88       14.50      4.54 o 
   2  -7  11       16.74       14.18      9.70 o 
  -5  -6  11        7.85        7.79     10.16 o 
  -4  -6  11       60.16       43.53     14.97 o 
  -3  -6  11        8.91       14.38     10.03 o 
  -2  -6  11      111.70      110.35     13.39 o 
  -1  -6  11       73.51       84.95     12.55 o 
   0  -6  11       11.23       23.87      9.44 o 
   1  -6  11       10.44        5.40      4.16 o 
   2  -6  11       10.13        6.46      3.89 o 
  -5  -5  11       14.47       19.63     11.94 o 
  -4  -5  11        1.33       13.95      8.86 o 
  -3  -5  11        1.68        6.04     13.29 o 
  -2  -5  11       42.53       43.39      9.44 o 
  -1  -5  11       11.07       19.81      9.71 o 
   0  -5  11       70.72       59.32     10.41 o 
   1  -5  11        4.65        9.11      5.68 o 
   2  -5  11       11.58        3.96      6.86 o 
  -6  -4  11        1.28       14.83      9.20 o 
  -5  -4  11       29.08        6.17      8.92 o 
  -4  -4  11        7.08        0.00     11.61 o 
  -3  -4  11      105.72      109.25     18.60 o 
  -2  -4  11       23.01       20.86      8.46 o 
  -1  -4  11       45.09       58.63     11.92 o 
   0  -4  11       10.18       10.07      7.57 o 
   1  -4  11       11.63       19.19     15.37 o 
   2  -4  11        5.50        4.48      5.28 o 
  -6  -3  11       18.42        7.14      8.49 o 
  -5  -3  11        0.15        5.85      8.62 o 
  -4  -3  11        9.05       19.62      9.57 o 
  -3  -3  11       23.49       27.52     10.44 o 
  -2  -3  11       24.98       18.49      8.00 o 
  -1  -3  11        2.88        8.46      7.33 o 
   0  -3  11        4.03        8.92      7.82 o 
   1  -3  11       31.10       43.94     11.41 o 
   2  -3  11        0.87        2.15      5.68 o 
  -6  -2  11        1.60       22.07     10.71 o 
  -5  -2  11       14.45       10.79      9.83 o 
  -4  -2  11       20.64        3.40      7.81 o 
  -3  -2  11       39.36       40.38     11.83 o 
  -2  -2  11       37.36       33.62      9.66 o 
  -1  -2  11       69.35       65.91     14.05 o 
   0  -2  11        1.80       16.36      7.50 o 
   1  -2  11       15.36       17.28      4.65 o 
   2  -2  11        6.04        3.60      3.14 o 
  -6  -1  11       70.24       57.35     12.07 o 
  -5  -1  11       21.31       12.83      8.72 o 
  -4  -1  11      116.96      114.99     12.02 o 
  -3  -1  11      132.42      132.43     13.31 o 
  -2  -1  11        0.78        2.19      6.80 o 
  -1  -1  11        4.96        3.94      6.87 o 
   0  -1  11       31.08       26.91      7.76 o 
   1  -1  11       12.71        9.09      4.64 o 
   2  -1  11        1.17        0.00      5.89 o 
  -6   0  11       26.75       50.21     11.09 o 
  -5   0  11       55.10       71.05     11.68 o 
  -4   0  11       12.25       11.50     10.03 o 
  -3   0  11       10.29        5.55      7.63 o 
  -2   0  11        2.00        0.44      6.72 o 
  -1   0  11        5.41        5.56      4.04 o 
   0   0  11        0.43       10.33      8.03 o 
   1   0  11        6.03       11.36      4.59 o 
   2   0  11        0.40        8.39      5.28 o 
  -6   1  11       74.86       77.66     24.11 o 
  -5   1  11       19.67       28.97     18.96 o 
  -4   1  11      115.10      119.46     12.17 o 
  -3   1  11      120.70      112.22     11.57 o 
  -2   1  11        1.00        2.00      3.79 o 
  -1   1  11        4.84        4.17      4.32 o 
   0   1  11       27.90       38.04      8.08 o 
   1   1  11       14.62       26.28      5.72 o 
   2   1  11        1.27        8.32      6.79 o 
  -6   2  11        1.25       12.78      7.87 o 
  -5   2  11       13.32       19.35      9.24 o 
  -4   2  11       19.64        8.32      7.48 o 
  -3   2  11       37.47       25.69      4.96 o 
  -2   2  11       33.71       34.22      5.91 o 
  -1   2  11       67.70       60.42      9.09 o 
   0   2  11        1.93        6.49      4.74 o 
   1   2  11       16.07       13.39      4.92 o 
   2   2  11        6.30        4.74      4.70 o 
  -6   3  11       18.21       18.86     12.99 o 
  -5   3  11        0.10        7.18      6.63 o 
  -4   3  11        9.90        6.71      9.79 o 
  -3   3  11       29.13       21.00      5.13 o 
  -2   3  11       27.82       41.75      6.06 o 
  -1   3  11        2.34        0.00      4.47 o 
   0   3  11        2.69        9.45      5.18 o 
   1   3  11       28.70       19.50      5.34 o 
   2   3  11        0.82       11.09      5.75 o 
  -6   4  11        1.15       15.76     12.93 o 
  -5   4  11       35.13       25.18      7.53 o 
  -4   4  11        7.44        9.87      2.48 o 
  -3   4  11      107.45      101.84      7.78 o 
  -2   4  11       28.15       19.39      4.78 o 
  -1   4  11       42.19       39.21      5.69 o 
   0   4  11       11.02        1.37      5.86 o 
   1   4  11       10.28       13.16      5.29 o 
   2   4  11        6.31        2.03      7.14 o 
  -5   5  11       14.48       14.71     10.29 o 
  -4   5  11        0.98        0.88      2.17 o 
  -3   5  11        0.51        6.64      4.63 o 
  -2   5  11       44.11       51.49      7.37 o 
  -1   5  11       11.97       11.35      5.84 o 
   0   5  11       72.24       89.85     11.13 o 
   1   5  11        4.18       10.65      6.18 o 
   2   5  11       11.85        3.77      7.24 o 
  -5   6  11        7.00        7.53      5.33 o 
  -4   6  11       59.25       68.26     12.48 o 
  -3   6  11       10.46       10.97      5.37 o 
  -2   6  11      102.04      104.42      9.91 o 
  -1   6  11       69.45       68.05      8.24 o 
   0   6  11       10.16        9.63      7.00 o 
   1   6  11        9.00       15.49      6.43 o 
   2   6  11        8.99        8.69      7.73 o 
  -5   7  11        3.26        8.91     18.76 o 
  -4   7  11       12.55       11.71     18.86 o 
  -3   7  11       30.17       34.73      8.96 o 
  -2   7  11       34.67       37.68     13.09 o 
  -1   7  11       36.31       40.12      5.97 o 
   0   7  11       45.68       47.75      8.58 o 
   1   7  11       17.56        7.86      3.60 o 
   2   7  11       15.91       19.17      8.73 o 
  -5   8  11        9.01        8.39     16.69 o 
  -4   8  11        7.07        4.24      6.66 o 
  -3   8  11        5.92        0.05     12.47 o 
  -2   8  11       64.49       72.26     11.26 o 
  -1   8  11       51.88       45.89      8.40 o 
   0   8  11        5.79        0.00      6.17 o 
   1   8  11       43.74       41.55     11.38 o 
  -5   9  11        8.84        9.21      6.30 o 
  -4   9  11        6.63        8.79      4.36 o 
  -3   9  11       22.52       12.40      7.54 o 
  -2   9  11       81.16       84.88     15.27 o 
  -1   9  11        3.47        2.83      6.98 o 
   0   9  11       13.63       11.15      7.82 o 
   1   9  11       27.26       20.61      6.26 o 
  -4  10  11        8.46        5.51      4.80 o 
  -3  10  11       11.31       17.20      7.89 o 
  -2  10  11        4.91       14.87      7.57 o 
  -1  10  11       19.82       13.84      7.77 o 
   0  10  11       47.26       36.97      7.95 o 
   1  10  11        7.27        7.61      5.74 o 
  -4  11  11       11.71       10.47      4.53 o 
  -3  11  11       15.32       11.58      7.78 o 
  -2  11  11        1.48       13.73      8.18 o 
  -1  11  11        7.00       10.71      3.48 o 
   0  11  11       10.10       10.65      5.10 o 
  -3  12  11        3.25        4.33     14.18 o 
  -2  12  11        1.00        4.67      4.26 o 
  -1  12  11       18.95       14.71      7.57 o 
   0  12  11        5.67        7.27      5.54 o 
  -2  13  11        0.54        0.00      7.06 o 
  -1  13  11        2.18        6.21      9.13 o 
  -2 -10  12        2.49       12.10      9.83 o 
  -1 -10  12       18.58        7.45     11.74 o 
  -3  -9  12        4.87       12.45      9.49 o 
  -2  -9  12        2.61       17.35      9.10 o 
  -1  -9  12        8.65        8.36      8.98 o 
  -4  -8  12        1.60       11.55      9.57 o 
  -3  -8  12       48.69       62.31     14.08 o 
  -2  -8  12       11.41        0.00      8.48 o 
  -1  -8  12        7.88        1.12     11.84 o 
   0  -8  12        5.49        0.00      7.48 o 
  -4  -7  12        2.48        4.39      9.61 o 
  -3  -7  12       10.38        4.13      8.11 o 
  -2  -7  12       57.89       77.44     11.82 o 
  -1  -7  12       50.00       41.16     11.51 o 
   0  -7  12        6.64        8.51      7.87 o 
  -4  -6  12        9.85        0.00      9.49 o 
  -3  -6  12       12.76       16.08      8.74 o 
  -2  -6  12       51.27       48.38     10.93 o 
  -1  -6  12       24.42       25.15      8.90 o 
   0  -6  12        8.19       23.19      9.86 o 
   1  -6  12       17.59       11.16     12.23 o 
  -5  -5  12        0.24        3.52     14.94 o 
  -4  -5  12        0.79        4.14     14.74 o 
  -3  -5  12        4.09        0.00      9.23 o 
  -2  -5  12       12.24       16.71      8.87 o 
  -1  -5  12        2.12       13.56      8.21 o 
   0  -5  12        3.06       12.07     13.88 o 
   1  -5  12        7.33       17.01      7.73 o 
  -5  -4  12        4.60        2.97      8.34 o 
  -4  -4  12        1.03       13.32     10.74 o 
  -3  -4  12       25.75       28.69     16.95 o 
  -2  -4  12        2.86        0.00      7.32 o 
  -1  -4  12       21.32       21.89      8.53 o 
   0  -4  12       12.91       20.50      7.67 o 
   1  -4  12       12.68       12.20      7.75 o 
  -5  -3  12       28.72       36.06     13.49 o 
  -4  -3  12       17.38       20.75     10.80 o 
  -3  -3  12       12.80       10.47      8.43 o 
  -2  -3  12       68.04       67.92     13.07 o 
  -1  -3  12        9.04       15.13      8.16 o 
   0  -3  12        0.24        0.00      6.59 o 
   1  -3  12        1.94        4.10      8.18 o 
  -5  -2  12       11.33       26.13     16.42 o 
  -4  -2  12       19.95       20.94      9.36 o 
  -3  -2  12       31.21       33.85      8.75 o 
  -2  -2  12       29.07       27.30     10.65 o 
  -1  -2  12       16.21        3.41      7.51 o 
   0  -2  12        3.29        2.76      6.52 o 
   1  -2  12        1.69       32.05     15.70 o 
  -5  -1  12        9.18        4.40      7.67 o 
  -4  -1  12       15.51        5.42     17.28 o 
  -3  -1  12        9.62       20.34      8.70 o 
  -2  -1  12       27.51       28.08      8.53 o 
  -1  -1  12        4.00       13.52      7.67 o 
   0  -1  12       11.26       12.96      7.13 o 
   1  -1  12        0.22       17.94     15.37 o 
  -5   0  12        2.96        4.93     10.62 o 
  -4   0  12       43.03       50.51     10.00 o 
  -3   0  12        0.31        0.70      8.87 o 
  -2   0  12       23.59       22.02      7.62 o 
  -1   0  12        9.45       35.78     15.17 o 
   0   0  12        2.59        6.56      6.41 o 
   1   0  12        1.70        9.83     11.48 o 
  -5   1  12        8.79        8.26      7.52 o 
  -4   1  12       16.13       25.05     18.40 o 
  -3   1  12       10.82       14.18      8.85 o 
  -2   1  12       28.21       35.95      9.26 o 
  -1   1  12        3.48        8.29      9.73 o 
   0   1  12       10.69       14.61      6.94 o 
   1   1  12        0.13        0.00      5.92 o 
  -5   2  12       10.72       19.03     21.90 o 
  -4   2  12       20.25        8.18      9.63 o 
  -3   2  12       33.32       50.05     11.21 o 
  -2   2  12       29.48       10.80      7.05 o 
  -1   2  12       17.54       11.17      4.96 o 
   0   2  12        2.32        4.39      4.58 o 
   1   2  12        1.66        5.44      9.33 o 
  -5   3  12       30.35       32.85     16.75 o 
  -4   3  12       15.40       15.24      9.23 o 
  -3   3  12       11.18       18.83      7.49 o 
  -2   3  12       62.43       72.21      9.63 o 
  -1   3  12        8.78        7.78      4.55 o 
   0   3  12        0.31        1.84      4.58 o 
   1   3  12        1.54        0.35      5.07 o 
  -5   4  12        4.29        6.00     11.34 o 
  -4   4  12        1.53        0.00      7.52 o 
  -3   4  12       26.92       26.46      8.64 o 
  -2   4  12        2.20        2.56      4.22 o 
  -1   4  12       20.43       17.40      5.20 o 
   0   4  12       12.29       14.96      5.21 o 
   1   4  12       12.94       11.28     12.47 o 
  -5   5  12        0.09        0.00     10.68 o 
  -3   5  12        4.86        2.80      4.41 o 
  -2   5  12       11.49        8.44      5.10 o 
  -1   5  12        1.27        0.58      5.04 o 
   0   5  12        2.81        5.29      4.85 o 
   1   5  12        8.40        0.00      9.17 o 
  -3   6  12       14.17       23.69      7.19 o 
  -2   6  12       51.26       40.32      7.85 o 
  -1   6  12       26.78       24.53      5.79 o 
   0   6  12        6.78       10.50      5.17 o 
   1   6  12       17.18       29.94     14.25 o 
  -3   7  12       11.42       11.76      6.72 o 
  -2   7  12       63.46       79.48     20.78 o 
  -1   7  12       51.83       32.21     12.80 o 
   0   7  12        7.12        6.21      5.05 o 
  -4   8  12        0.86        0.00      7.19 o 
  -3   8  12       49.32       39.61     18.47 o 
  -2   8  12       12.18        9.99      7.10 o 
  -1   8  12        6.01        2.42      7.16 o 
   0   8  12        6.44        8.43      6.77 o 
  -3   9  12        4.28        0.00      6.58 o 
  -2   9  12        1.44        0.00      6.74 o 
  -1   9  12        6.87        3.21     10.52 o 
  -2  10  12        2.35        7.30      7.23 o 
  -1  10  12       18.67       24.65      8.23 o 
  -3  -5  13        2.10       12.81      8.44 o 
  -2  -5  13        4.84        5.77      7.97 o 
  -3  -4  13       11.61       19.94      8.72 o 
  -2  -4  13       18.50       14.05     12.80 o 
  -1  -4  13       17.05       11.63     10.59 o 
  -3  -3  13       15.25       13.75      8.62 o 
  -2  -3  13       35.41       35.06      9.16 o 
  -1  -3  13        2.10        4.86     15.96 o 
  -3  -2  13       19.18       18.01      8.50 o 
  -2  -2  13        2.76        4.46      7.68 o 
  -1  -2  13       19.22       17.25     11.58 o 
  -3  -1  13        7.57        2.02      7.41 o 
  -2  -1  13        9.13       15.82     15.57 o 
  -1  -1  13       12.67        9.75      9.10 o 
  -4   0  13        0.00        1.94      8.37 o 
  -3   0  13       52.64       62.53     10.92 o 
  -2   0  13       44.70       26.94      8.35 o 
  -1   0  13        2.98       13.13      8.52 o 
  -3   1  13        7.64        5.68      7.65 o 
  -2   1  13        8.52        6.02      7.15 o 
  -1   1  13       11.69        8.29      6.72 o 
  -3   2  13       17.92       19.44      7.84 o 
  -2   2  13        3.48        0.00      6.54 o 
  -1   2  13       18.68       27.72     10.62 o 
  -3   3  13       14.17        9.06      7.23 o 
  -2   3  13       36.65       31.67      8.14 o 
  -1   3  13        1.61        4.62      6.49 o 
  -3   4  13       13.83       20.45     12.80 o 
  -2   4  13       19.97       22.56      7.32 o 
  -1   4  13       17.55       23.08     19.89 o 
  -3   5  13        2.70        0.00     10.62 o 
  -2   5  13        5.32        0.26     10.62 o 
                                                 
